# Supplementary material for: Neuroblastoma patient-derived xenograft cells cultured in stem-cell promoting medium retain tumorigenic and metastatic capacities but differentiate in serum
Source: Sci Rep. 2017 Aug 31;7:10274. doi: 10.1038/s41598-017-09662-8 (PMC5579187; doi:10.1038/s41598-017-09662-8)
Supplement: Supplementary file 2 — Supplementary file S1 [file 41598_2017_9662_MOESM2_ESM.xlsx]

## Sheet: Sheet1
Supplemental Table 1: Gene Ontology analysis of the top 250 genes identified upon differential expression analysis between SC medium and 10% serum culturing conditions (high in 10% serum). Significance is defined as Benjamini p-value < 0.05.
Annotation Cluster 1	Enrichment Score: 4.208756605058661
Category	Term	Count	%	PValue	Genes	List Total	Pop Hits	Pop Total	Fold Enrichment	Bonferroni	Benjamini	FDR
SP_PIR_KEYWORDS	glycoprotein	87	35.51020408	9.94E-07	HGSNAT, KCNH1, SLC22A17, SYT1, ATP1B1, PLXNA4, NRP1, SCN3B, SLC6A2, SLC44A5, GRIK3, GABRB1, GABBR1, L1CAM, GRIN3A, SDC2, SDC3, ST6GALNAC5, ACVR1B, MLL5, UNC5B, PRRT2, CHST15, ANO6, CHRNA3, NXPH1, EGFR, ATRNL1, CA11, DLL1, SEZ6L, NRXN1, ALK, PTPRN, SLIT3, NCAM1, AMH, SSTR2, CPE, LSAMP, CHST8, PDGFRA, CTSB, CHGB, SGCB, LPPR3, PLXNC1, HS3ST5, SPOCK3, PTCHD1, NPY2R, CLU, SPOCK1, CNTFR, PCDHB10, IGSF1…	239	4318	19235	1.62155209	2.75E-04	2.75E-04	0.001311646
SP_PIR_KEYWORDS	signal	69	28.16326531	4.48E-06	PLXNA4, NRP1, SCN3B, GRIK3, GABRB1, GABBR1, L1CAM, GRIN3A, SDC2, ACVR1B, UNC5B, CHRNA3, NXPH1, EGFR, ATRNL1, CA11, DLL1, SEZ6L, LHFP, NRXN1, ALK, PTPRN, SLIT3, NCAM1, AMH, CCDC3, TMEM66, ADM, CPE, LSAMP, PDGFRA, CTSB, CHGB, PLXNC1, SPOCK3, CLU, ELN, SPOCK1, CNTFR, TIMP2, FXYD6, PCDHB10, IGSF10, CDH8, COL6A6, FAT4, KAL1, HEG1, PRIMA1, OLFM3, OLFM1, CACNA2D1, LRRN3, PCDH10, NTNG2, SPARC, MCAM, NTRK…	239	3250	19235	1.708677181	0.001240986	6.21E-04	0.005917392
UP_SEQ_FEATURE	signal peptide	69	28.16326531	5.59E-06	PLXNA4, NRP1, SCN3B, GRIK3, GABRB1, GABBR1, L1CAM, GRIN3A, SDC2, ACVR1B, UNC5B, CHRNA3, NXPH1, EGFR, ATRNL1, CA11, DLL1, SEZ6L, LHFP, NRXN1, ALK, PTPRN, SLIT3, NCAM1, AMH, CCDC3, TMEM66, ADM, CPE, LSAMP, PDGFRA, CTSB, CHGB, PLXNC1, SPOCK3, CLU, ELN, SPOCK1, CNTFR, TIMP2, FXYD6, PCDHB10, IGSF10, CDH8, COL6A6, FAT4, KAL1, HEG1, PRIMA1, OLFM3, OLFM1, CACNA2D1, LRRN3, PCDH10, NTNG2, SPARC, MCAM, NTRK…	239	3250	19113	1.697839717	0.004538047	0.004538047	0.00860548
UP_SEQ_FEATURE	glycosylation site:N-linked (GlcNAc...)	80	32.65306122	2.15E-05	HGSNAT, KCNH1, SLC22A17, SYT1, ATP1B1, PLXNA4, NRP1, SCN3B, SLC6A2, SLC44A5, GRIK3, GABRB1, GABBR1, L1CAM, GRIN3A, ST6GALNAC5, ACVR1B, UNC5B, PRRT2, CHST15, ANO6, CHRNA3, NXPH1, EGFR, ATRNL1, CA11, DLL1, SEZ6L, NRXN1, ALK, PTPRN, SLIT3, NCAM1, AMH, SSTR2, CPE, LSAMP, CHST8, PDGFRA, CTSB, SGCB, LPPR3, PLXNC1, HS3ST5, PTCHD1, NPY2R, CLU, CNTFR, PCDHB10, IGSF10, CDH8, CD9, COL6A6, FAT4, KAL1, HEG1, …	239	4129	19113	1.549444636	0.017304665	0.008690091	0.033022813
SP_PIR_KEYWORDS	disulfide bond	57	23.26530612	4.46E-04	ATP1B1, PLXNA4, NRP1, SCN3B, GABRB1, GABBR1, L1CAM, ST6GALNAC5, UNC5B, CHST15, CHRNA3, EGFR, ATRNL1, DLL1, SEZ6L, NRXN1, SLIT3, NCAM1, AMH, SSTR2, ADM, LSAMP, MGEA5, PDGFRA, CTSB, CHGB, SGCB, HS3ST5, SPOCK3, NPY2R, CLU, ELN, SPOCK1, CNTFR, TIMP2, IGSF10, CD9, FAT4, HEG1, PRIMA1, OLFM3, OLFM1, CACNA2D1, LRRN3, NTNG2, SPARC, MCAM, DBH, NTRK3, SEMA6C, SFRP1, LAYN, NLGN4X, SLC18A2, CD200, IGFBP4, IGF…	239	2924	19235	1.568887407	0.116172723	0.020371901	0.586778112
UP_SEQ_FEATURE	disulfide bond	53	21.63265306	0.002014667	ATP1B1, PLXNA4, NRP1, SCN3B, GABRB1, GABBR1, L1CAM, ST6GALNAC5, UNC5B, CHRNA3, EGFR, ATRNL1, DLL1, NRXN1, SEZ6L, SLIT3, NCAM1, AMH, SSTR2, ADM, LSAMP, PDGFRA, MGEA5, CTSB, CHGB, SGCB, HS3ST5, SPOCK3, NPY2R, CLU, ELN, SPOCK1, CNTFR, TIMP2, IGSF10, FAT4, HEG1, OLFM3, OLFM1, LRRN3, NTNG2, SPARC, MCAM, DBH, NTRK3, SEMA6C, SFRP1, LAYN, NLGN4X, SLC18A2, CD200, IGFBP4, IGFBP5	239	2819	19113	1.503528804	0.805937788	0.208816389	3.054571629
UP_SEQ_FEATURE	topological domain:Extracellular	49	20	0.007194927	ATP1B1, NRP1, PLXNA4, SLC6A2, SCN3B, GABRB1, SLC44A5, GRIK3, GABBR1, L1CAM, GRIN3A, SDC2, SDC3, ACVR1B, UNC5B, PRRT2, ANO6, CHRNA3, EGFR, ATRNL1, DLL1, NRXN1, SEZ6L, ALK, PTPRN, NCAM1, SSTR2, PDGFRA, SGCB, PLXNC1, NPY2R, FXYD6, PCDHB10, CDH8, CD9, FAT4, SLC4A8, HEG1, PRIMA1, CACNA2D1, PCDH10, LRRN3, MCAM, NTRK3, EPHA7, SEMA6C, LAYN, NLGN4X, CD200	239	2719	19113	1.441178688	0.997178878	0.479148947	10.51295669
Annotation Cluster 2	Enrichment Score: 3.744501354499857
Category	Term	Count	%	PValue	Genes	List Total	Pop Hits	Pop Total	Fold Enrichment	Bonferroni	Benjamini	FDR
GOTERM_BP_FAT	GO:0030182~neuron differentiation	21	8.571428571	2.79E-06	EGFR, PHOX2A, NRP1, CLU, TH, NTNG2, L1CAM, NRXN1, GRIN3A, ISL1, SLIT3, NTRK3, ASCL1, GATA2, EPHA7, SEMA6C, UNC5B, ADM, BCL2, KAL1, OLFM3	188	438	13528	3.450014573	0.004453962	0.004453962	0.004669099
GOTERM_BP_FAT	GO:0048666~neuron development	18	7.346938776	4.74E-06	EGFR, NRP1, CLU, TH, NTNG2, L1CAM, NRXN1, GRIN3A, ISL1, SLIT3, ASCL1, EPHA7, SEMA6C, UNC5B, ADM, BCL2, KAL1, OLFM3	188	339	13528	3.820749388	0.00755466	0.003784491	0.007931787
GOTERM_BP_FAT	GO:0048812~neuron projection morphogenesis	14	5.714285714	8.18E-06	EGFR, NRP1, CLU, NTNG2, L1CAM, NRXN1, ISL1, SLIT3, EPHA7, SEMA6C, UNC5B, ADM, KAL1, BCL2	188	213	13528	4.729597443	0.01301537	0.002616733	0.013702386
GOTERM_BP_FAT	GO:0031175~neuron projection development	15	6.12244898	1.28E-05	EGFR, NRP1, CLU, NTNG2, L1CAM, NRXN1, GRIN3A, ISL1, SLIT3, EPHA7, SEMA6C, UNC5B, ADM, BCL2, KAL1	188	256	13528	4.216256649	0.020310282	0.003414054	0.021460764
GOTERM_BP_FAT	GO:0048858~cell projection morphogenesis	14	5.714285714	3.60E-05	EGFR, NRP1, CLU, NTNG2, L1CAM, NRXN1, ISL1, SLIT3, EPHA7, SEMA6C, UNC5B, ADM, KAL1, BCL2	188	245	13528	4.111854103	0.056067366	0.006390657	0.060335941
GOTERM_BP_FAT	GO:0032990~cell part morphogenesis	14	5.714285714	5.68E-05	EGFR, NRP1, CLU, NTNG2, L1CAM, NRXN1, ISL1, SLIT3, EPHA7, SEMA6C, UNC5B, ADM, KAL1, BCL2	188	256	13528	3.935172872	0.086885608	0.008229056	0.095029196
GOTERM_BP_FAT	GO:0007411~axon guidance	9	3.673469388	1.17E-04	EPHA7, NRP1, SEMA6C, UNC5B, KAL1, L1CAM, NRXN1, ISL1, SLIT3	188	107	13528	6.052495526	0.170174257	0.011591022	0.194928359
GOTERM_BP_FAT	GO:0007409~axonogenesis	11	4.489795918	3.52E-04	EPHA7, NRP1, SEMA6C, UNC5B, BCL2, KAL1, NTNG2, L1CAM, NRXN1, ISL1, SLIT3	188	193	13528	4.101201632	0.430714714	0.025282789	0.587550539
GOTERM_BP_FAT	GO:0032989~cellular component morphogenesis	16	6.530612245	4.12E-04	EGFR, NRP1, CLU, NTNG2, L1CAM, NRXN1, ISL1, SLIT3, CD9, EPHA7, SEMA6C, UNC5B, ADM, BCL2, KAL1, TMOD1	188	397	13528	2.900048234	0.483237881	0.027132315	0.688155573
GOTERM_BP_FAT	GO:0030030~cell projection organization	15	6.12244898	6.00E-04	EGFR, NRP1, CLU, NTNG2, L1CAM, NRXN1, GRIN3A, ISL1, SLIT3, EPHA7, SEMA6C, UNC5B, ADM, BCL2, KAL1	188	368	13528	2.933048104	0.617707679	0.036307917	1.000751594
GOTERM_BP_FAT	GO:0048667~cell morphogenesis involved in neuron differentiation	11	4.489795918	6.57E-04	EPHA7, NRP1, SEMA6C, UNC5B, BCL2, KAL1, NTNG2, L1CAM, NRXN1, ISL1, SLIT3	188	209	13528	3.787234043	0.650858607	0.038223583	1.094637837
GOTERM_BP_FAT	GO:0006928~cell motion	17	6.93877551	9.22E-04	NRP1, VIM, L1CAM, SPOCK1, NRXN1, ISL1, DBH, SLIT3, ASCL1, CD9, EPHA7, SEMA6C, UNC5B, GAB2, BTG1, ID1, KAL1	188	475	13528	2.575319149	0.771505512	0.046504667	1.532275662
GOTERM_BP_FAT	GO:0000902~cell morphogenesis	14	5.714285714	0.001362173	EGFR, NRP1, CLU, NTNG2, L1CAM, NRXN1, ISL1, SLIT3, EPHA7, SEMA6C, UNC5B, ADM, KAL1, BCL2	188	356	13528	2.829787234	0.887221054	0.060448044	2.256835508
GOTERM_BP_FAT	GO:0000904~cell morphogenesis involved in differentiation	11	4.489795918	0.002089355	EPHA7, NRP1, SEMA6C, UNC5B, BCL2, KAL1, NTNG2, L1CAM, NRXN1, ISL1, SLIT3	188	244	13528	3.243983258	0.964864981	0.078425926	3.441929026
SP_PIR_KEYWORDS	neurogenesis	8	3.265306122	0.002301703	NTRK3, ASCL1, NRP1, SEMA6C, NTNG2, L1CAM, MYT1, SLIT3	239	146	19235	4.409927208	0.471813855	0.068466332	2.996038726
KEGG_PATHWAY	hsa04360:Axon guidance	7	2.857142857	0.010735538	PLXNC1, EPHA7, NRP1, SEMA6C, UNC5B, L1CAM, SLIT3	75	129	5085	3.679069767	0.608997554	0.268760194	11.01057103
Annotation Cluster 3	Enrichment Score: 3.541889277330168
Category	Term	Count	%	PValue	Genes	List Total	Pop Hits	Pop Total	Fold Enrichment	Bonferroni	Benjamini	FDR
GOTERM_BP_FAT	GO:0019226~transmission of nerve impulse	18	7.346938776	7.23E-06	SYT1, PPFIA3, SLC6A2, KIF5A, MAOA, TH, NRXN1, DBH, PCDHB10, STX1B, DMPK, CD9, KCNQ5, SBF2, SYN3, TMOD2, PRIMA1, CHRNA3	188	350	13528	3.700668693	0.01150123	0.002887792	0.012099161
GOTERM_BP_FAT	GO:0007268~synaptic transmission	16	6.530612245	1.68E-05	SYT1, PPFIA3, SLC6A2, KIF5A, MAOA, TH, NRXN1, DBH, PCDHB10, STX1B, DMPK, KCNQ5, SYN3, TMOD2, PRIMA1, CHRNA3	188	298	13528	3.863487077	0.026491837	0.003350508	0.028079927
GOTERM_BP_FAT	GO:0007267~cell-cell signaling	21	8.571428571	2.42E-04	SYT1, PPFIA3, NRP1, TBX3, SLC6A2, KIF5A, MAOA, TH, NRXN1, DBH, PCDHB10, STX1B, DMPK, AMH, KCNQ5, SSTR2, ADM, SYN3, TMOD2, PRIMA1, CHRNA3	188	600	13528	2.518510638	0.321254713	0.020188653	0.404510733
GOTERM_BP_FAT	GO:0050877~neurological system process	21	8.571428571	0.231851253	SYT1, PPFIA3, SLC6A2, KIF5A, MAOA, TH, NRXN1, GRIN3A, DBH, PCDHB10, STX1B, DMPK, CD9, EYA4, KCNQ5, EYA1, SBF2, SYN3, TMOD2, PRIMA1, CHRNA3	188	1210	13528	1.24884825	1	0.825361352	98.7932086
Annotation Cluster 4	Enrichment Score: 2.9727758974749654
Category	Term	Count	%	PValue	Genes	List Total	Pop Hits	Pop Total	Fold Enrichment	Bonferroni	Benjamini	FDR
SP_PIR_KEYWORDS	glycoprotein	87	35.51020408	9.94E-07	HGSNAT, KCNH1, SLC22A17, SYT1, ATP1B1, PLXNA4, NRP1, SCN3B, SLC6A2, SLC44A5, GRIK3, GABRB1, GABBR1, L1CAM, GRIN3A, SDC2, SDC3, ST6GALNAC5, ACVR1B, MLL5, UNC5B, PRRT2, CHST15, ANO6, CHRNA3, NXPH1, EGFR, ATRNL1, CA11, DLL1, SEZ6L, NRXN1, ALK, PTPRN, SLIT3, NCAM1, AMH, SSTR2, CPE, LSAMP, CHST8, PDGFRA, CTSB, CHGB, SGCB, LPPR3, PLXNC1, HS3ST5, SPOCK3, PTCHD1, NPY2R, CLU, SPOCK1, CNTFR, PCDHB10, IGSF1…	239	4318	19235	1.62155209	2.75E-04	2.75E-04	0.001311646
UP_SEQ_FEATURE	glycosylation site:N-linked (GlcNAc...)	80	32.65306122	2.15E-05	HGSNAT, KCNH1, SLC22A17, SYT1, ATP1B1, PLXNA4, NRP1, SCN3B, SLC6A2, SLC44A5, GRIK3, GABRB1, GABBR1, L1CAM, GRIN3A, ST6GALNAC5, ACVR1B, UNC5B, PRRT2, CHST15, ANO6, CHRNA3, NXPH1, EGFR, ATRNL1, CA11, DLL1, SEZ6L, NRXN1, ALK, PTPRN, SLIT3, NCAM1, AMH, SSTR2, CPE, LSAMP, CHST8, PDGFRA, CTSB, SGCB, LPPR3, PLXNC1, HS3ST5, PTCHD1, NPY2R, CLU, CNTFR, PCDHB10, IGSF10, CDH8, CD9, COL6A6, FAT4, KAL1, HEG1, …	239	4129	19113	1.549444636	0.017304665	0.008690091	0.033022813
UP_SEQ_FEATURE	topological domain:Cytoplasmic	66	26.93877551	1.32E-04	HGSNAT, KCNH1, SYT1, ATP1B1, PLXNA4, NRP1, SCN3B, SLC6A2, SLC44A5, GRIK3, GABRB1, GABBR1, L1CAM, GRIN3A, SDC2, SDC3, ST6GALNAC5, ACVR1B, PRRT2, UNC5B, CHST15, ANO6, CHRNA3, EGFR, ATRNL1, DLL1, SEZ6L, NRXN1, LPCAT2, PTPRN, ALK, STX1B, NCAM1, SSTR2, CHST8, PDGFRA, SGCB, PLXNC1, HS3ST5, NPY2R, HMP19, FXYD6, PCDHB10, CDH8, CD9, FAT4, SLC4A8, HEG1, PRIMA1, CPT1B, CACNA2D1, MAOA, SYT11, LRRN3, PCDH10, …	239	3374	19113	1.564335194	0.101763537	0.026473741	0.202854727
SP_PIR_KEYWORDS	membrane	100	40.81632653	0.00194643	SLC22A17, KCNH1, HGSNAT, SYT1, ATP1B1, PLXNA4, NRP1, SLC6A2, TLN2, SCN3B, SLC44A5, GRIK3, GABRB1, GABBR1, L1CAM, GRIN3A, SLC26A10, TMEM151B, SDC2, SDC3, ST6GALNAC5, KCNQ5, ACVR1B, UNC5B, MAP1LC3A, PRRT2, GAB2, RAB6B, GNG2, GNG3, CHST15, ANO6, AKT3, CHRNA3, EGFR, ATRNL1, INPPL1, MADD, PIM1, DLL1, LHFP, NRXN1, SEZ6L, ALK, PTPRN, LPCAT2, STX1B, NCAM1, SSTR2, TMEM66, FAM134A, SBF2, LSAMP, CHST8, PDGF…	239	6256	19235	1.28646374	0.41706907	0.065235658	2.53907494
UP_SEQ_FEATURE	transmembrane region	80	32.65306122	0.005675634	KCNH1, HGSNAT, SLC22A17, SYT1, ATP1B1, PLXNA4, NRP1, SCN3B, SLC6A2, SLC44A5, GRIK3, GABRB1, GABBR1, L1CAM, GRIN3A, SLC26A10, TMEM151B, SDC2, SDC3, ST6GALNAC5, ACVR1B, KCNQ5, UNC5B, PRRT2, CHST15, ANO6, CHRNA3, EGFR, ATRNL1, MADD, DLL1, SEZ6L, NRXN1, LHFP, ALK, PTPRN, LPCAT2, STX1B, NCAM1, SSTR2, FAM134A, TMEM66, CHST8, PDGFRA, NRSN1, FAM163A, SGCB, LPPR3, PLXNC1, HS3ST5, PTCHD1, NPY2R, HMP19, FXY…	239	4911	19113	1.302719793	0.990220184	0.439221525	8.383094423
SP_PIR_KEYWORDS	transmembrane	80	32.65306122	0.006692085	KCNH1, HGSNAT, SLC22A17, SYT1, ATP1B1, PLXNA4, NRP1, SCN3B, SLC6A2, SLC44A5, GRIK3, GABRB1, GABBR1, L1CAM, GRIN3A, SLC26A10, TMEM151B, SDC2, SDC3, ST6GALNAC5, ACVR1B, KCNQ5, UNC5B, PRRT2, CHST15, ANO6, CHRNA3, EGFR, ATRNL1, MADD, DLL1, SEZ6L, NRXN1, LHFP, ALK, PTPRN, LPCAT2, STX1B, NCAM1, SSTR2, FAM134A, TMEM66, CHST8, PDGFRA, NRSN1, FAM163A, SGCB, LPPR3, PLXNC1, HS3ST5, PTCHD1, NPY2R, HMP19, FXY…	239	4973	19235	1.294690071	0.844317723	0.103635481	8.482042785
UP_SEQ_FEATURE	topological domain:Extracellular	49	20	0.007194927	ATP1B1, NRP1, PLXNA4, SLC6A2, SCN3B, GABRB1, SLC44A5, GRIK3, GABBR1, L1CAM, GRIN3A, SDC2, SDC3, ACVR1B, UNC5B, PRRT2, ANO6, CHRNA3, EGFR, ATRNL1, DLL1, NRXN1, SEZ6L, ALK, PTPRN, NCAM1, SSTR2, PDGFRA, SGCB, PLXNC1, NPY2R, FXYD6, PCDHB10, CDH8, CD9, FAT4, SLC4A8, HEG1, PRIMA1, CACNA2D1, PCDH10, LRRN3, MCAM, NTRK3, EPHA7, SEMA6C, LAYN, NLGN4X, CD200	239	2719	19113	1.441178688	0.997178878	0.479148947	10.51295669
GOTERM_CC_FAT	GO:0031224~intrinsic to membrane	91	37.14285714	0.019547149	KCNH1, HGSNAT, SLC22A17, SYT1, ATP1B1, NRP1, PLXNA4, SCN3B, SLC6A2, SLC44A5, GABRB1, GRIK3, GABBR1, L1CAM, GRIN3A, SLC26A10, TMEM151B, SDC2, SDC3, ST6GALNAC5, ACVR1B, KCNQ5, UNC5B, PRRT2, MAP1LC3A, RAB6B, CHST15, ANO6, CHRNA3, EGFR, ATRNL1, MADD, DLL1, SEZ6L, LHFP, NRXN1, ALK, PTPRN, LPCAT2, STX1B, NCAM1, SSTR2, FAM134A, TMEM66, LSAMP, CHST8, PDGFRA, AKAP6, NRSN1, FAM163A, SGCB, LPPR3, PLXNC1, HS…	178	5485	12782	1.191361527	0.992372217	0.177196875	22.58299664
GOTERM_CC_FAT	GO:0016021~integral to membrane	85	34.69387755	0.060039533	KCNH1, HGSNAT, SLC22A17, SYT1, ATP1B1, NRP1, PLXNA4, SCN3B, SLC6A2, SLC44A5, GRIK3, GABRB1, GABBR1, L1CAM, GRIN3A, SLC26A10, TMEM151B, SDC2, SDC3, ST6GALNAC5, ACVR1B, KCNQ5, UNC5B, PRRT2, CHST15, ANO6, CHRNA3, EGFR, ATRNL1, MADD, DLL1, SEZ6L, LHFP, NRXN1, ALK, PTPRN, LPCAT2, STX1B, NCAM1, SSTR2, FAM134A, TMEM66, CHST8, PDGFRA, AKAP6, NRSN1, FAM163A, SGCB, LPPR3, PLXNC1, HS3ST5, PTCHD1, NPY2R, HMP…	178	5297	12782	1.152305842	0.999999772	0.379931548	55.19449758
Annotation Cluster 5	Enrichment Score: 2.9195078503441922
Category	Term	Count	%	PValue	Genes	List Total	Pop Hits	Pop Total	Fold Enrichment	Bonferroni	Benjamini	FDR
UP_SEQ_FEATURE	domain:Thyroglobulin type-1	4	1.632653061	4.97E-04	SPOCK3, SPOCK1, IGFBP4, IGFBP5	239	13	19113	24.60637271	0.332584244	0.077684959	0.76212517
INTERPRO	IPR000716:Thyroglobulin type-1	4	1.632653061	0.001382922	SPOCK3, SPOCK1, IGFBP4, IGFBP5	223	17	16659	17.57742021	0.480337077	0.150955539	1.957864397
SMART	SM00211:TY	4	1.632653061	0.002535878	SPOCK3, SPOCK1, IGFBP4, IGFBP5	151	17	9079	14.1472536	0.275639071	0.101913147	2.901676124
Annotation Cluster 6	Enrichment Score: 2.8927185290588326
Category	Term	Count	%	PValue	Genes	List Total	Pop Hits	Pop Total	Fold Enrichment	Bonferroni	Benjamini	FDR
SP_PIR_KEYWORDS	heparan sulfate	5	2.040816327	3.70E-05	NRP1, SPOCK3, SPOCK1, SDC2, SDC3	239	16	19235	25.15036611	0.010198401	0.002559409	0.048837871
SP_PIR_KEYWORDS	proteoglycan	5	2.040816327	0.004453356	NRP1, SPOCK3, SPOCK1, SDC2, SDC3	239	54	19235	7.451960329	0.709553121	0.090720417	5.721524672
UP_SEQ_FEATURE	glycosylation site:O-linked (Xyl...) (glycosaminoglycan)	3	1.224489796	0.012731767	SPOCK3, SPOCK1, SDC3	239	14	19113	17.13658099	0.999970092	0.612110556	17.88950602
Annotation Cluster 7	Enrichment Score: 2.842370433913042
Category	Term	Count	%	PValue	Genes	List Total	Pop Hits	Pop Total	Fold Enrichment	Bonferroni	Benjamini	FDR
UP_SEQ_FEATURE	topological domain:Cytoplasmic	66	26.93877551	1.32E-04	HGSNAT, KCNH1, SYT1, ATP1B1, PLXNA4, NRP1, SCN3B, SLC6A2, SLC44A5, GRIK3, GABRB1, GABBR1, L1CAM, GRIN3A, SDC2, SDC3, ST6GALNAC5, ACVR1B, PRRT2, UNC5B, CHST15, ANO6, CHRNA3, EGFR, ATRNL1, DLL1, SEZ6L, NRXN1, LPCAT2, PTPRN, ALK, STX1B, NCAM1, SSTR2, CHST8, PDGFRA, SGCB, PLXNC1, HS3ST5, NPY2R, HMP19, FXYD6, PCDHB10, CDH8, CD9, FAT4, SLC4A8, HEG1, PRIMA1, CPT1B, CACNA2D1, MAOA, SYT11, LRRN3, PCDH10, …	239	3374	19113	1.564335194	0.101763537	0.026473741	0.202854727
GOTERM_CC_FAT	GO:0044459~plasma membrane part	50	20.40816327	3.30E-04	KCNH1, SYT1, SEPT3, ATP1B1, SNAP91, TLN2, SLC6A2, GABRB1, NPY2R, GRIK3, TH, GABBR1, CACNB3, L1CAM, GRIN3A, SDC2, RIMS3, CD9, ACVR1B, KCNQ5, SYN3, GNG2, GNG3, PRIMA1, CHRNA3, EGFR, CACNA2D1, SMAD7, MAOA, SYT11, CA11, NTNG2, DLL1, NRXN1, ALK, PTPRN, STX1B, CAMK2N1, NCAM1, NTRK3, EPHA7, SSTR2, LAYN, NLGN4X, SLC18A2, PDGFRA, SLC18A3, CTSB, CD200, SGCB	178	2203	12782	1.629800017	0.078318166	0.020182353	0.427209412
GOTERM_CC_FAT	GO:0005886~plasma membrane	72	29.3877551	0.001608573	KCNH1, SYT1, SEPT3, ATP1B1, PLXNA4, NRP1, SCN3B, TLN2, SLC6A2, GRIK3, GABRB1, GABBR1, L1CAM, GRIN3A, SDC2, ACVR1B, KCNQ5, GNG2, GNG3, CHRNA3, EGFR, MADD, CA11, PIM1, DLL1, NRXN1, ALK, PTPRN, STX1B, NCAM1, SSTR2, EPB41L1, ARHGAP33, CPE, LSAMP, PDGFRA, CTSB, SGCB, PLXNC1, SNAP91, CYTH1, NPY2R, TH, VIM, CACNB3, CNTFR, FXYD6, PCDHB10, RIMS3, CDH8, CD9, DGKB, SYN3, PRIMA1, BMF, CACNA2D1, SMAD7, MAOA, …	178	3777	12782	1.368876672	0.328094374	0.048489611	2.065764736
GOTERM_CC_FAT	GO:0031226~intrinsic to plasma membrane	30	12.24489796	0.002530472	KCNH1, ATP1B1, SLC6A2, GRIK3, NPY2R, GABRB1, GABBR1, GRIN3A, SDC2, ACVR1B, CD9, KCNQ5, PRIMA1, CHRNA3, SYT11, NTNG2, DLL1, NRXN1, PTPRN, ALK, STX1B, NTRK3, SSTR2, EPHA7, NLGN4X, PDGFRA, SLC18A2, SLC18A3, CD200, SGCB	178	1215	12782	1.773061451	0.465176575	0.060663838	3.231861268
GOTERM_CC_FAT	GO:0005887~integral to plasma membrane	28	11.42857143	0.006916025	KCNH1, ATP1B1, SLC6A2, GRIK3, NPY2R, GABRB1, GABBR1, GRIN3A, SDC2, ACVR1B, CD9, KCNQ5, CHRNA3, SYT11, DLL1, NRXN1, PTPRN, ALK, STX1B, NTRK3, SSTR2, EPHA7, NLGN4X, PDGFRA, SLC18A2, SLC18A3, CD200, SGCB	178	1188	12782	1.692467749	0.819890951	0.095917688	8.60566278
UP_SEQ_FEATURE	topological domain:Extracellular	49	20	0.007194927	ATP1B1, NRP1, PLXNA4, SLC6A2, SCN3B, GABRB1, SLC44A5, GRIK3, GABBR1, L1CAM, GRIN3A, SDC2, SDC3, ACVR1B, UNC5B, PRRT2, ANO6, CHRNA3, EGFR, ATRNL1, DLL1, NRXN1, SEZ6L, ALK, PTPRN, NCAM1, SSTR2, PDGFRA, SGCB, PLXNC1, NPY2R, FXYD6, PCDHB10, CDH8, CD9, FAT4, SLC4A8, HEG1, PRIMA1, CACNA2D1, PCDH10, LRRN3, MCAM, NTRK3, EPHA7, SEMA6C, LAYN, NLGN4X, CD200	239	2719	19113	1.441178688	0.997178878	0.479148947	10.51295669
Annotation Cluster 8	Enrichment Score: 2.669507721574249
Category	Term	Count	%	PValue	Genes	List Total	Pop Hits	Pop Total	Fold Enrichment	Bonferroni	Benjamini	FDR
UP_SEQ_FEATURE	domain:MH2	4	1.632653061	1.02E-04	SMAD9, SMAD7, SMAD6, SMAD1	239	8	19113	39.98535565	0.079551243	0.027253063	0.156718347
UP_SEQ_FEATURE	domain:MH1	4	1.632653061	1.02E-04	SMAD9, SMAD7, SMAD6, SMAD1	239	8	19113	39.98535565	0.079551243	0.027253063	0.156718347
INTERPRO	IPR001132:SMAD domain, Dwarfin-type	4	1.632653061	1.24E-04	SMAD9, SMAD7, SMAD6, SMAD1	223	8	16659	37.35201794	0.057169187	0.057169187	0.177666742
INTERPRO	IPR013790:Dwarfin	4	1.632653061	1.24E-04	SMAD9, SMAD7, SMAD6, SMAD1	223	8	16659	37.35201794	0.057169187	0.057169187	0.177666742
INTERPRO	IPR013019:MAD homology, MH1	4	1.632653061	1.24E-04	SMAD9, SMAD7, SMAD6, SMAD1	223	8	16659	37.35201794	0.057169187	0.057169187	0.177666742
SMART	SM00524:DWB	4	1.632653061	2.33E-04	SMAD9, SMAD7, SMAD6, SMAD1	151	8	9079	30.06291391	0.029154253	0.029154253	0.269816524
KEGG_PATHWAY	hsa04350:TGF-beta signaling pathway	8	3.265306122	2.39E-04	AMH, ACVR1B, SMAD9, ID2, ID1, SMAD7, SMAD6, SMAD1	75	87	5085	6.234482759	0.020607236	0.020607236	0.258333985
GOTERM_MF_FAT	GO:0005072~transforming growth factor beta receptor, cytoplasmic mediator activity	4	1.632653061	4.05E-04	SMAD9, SMAD7, SMAD6, SMAD1	182	11	12983	25.94005994	0.147852939	0.076881881	0.562349693
INTERPRO	IPR003619:MAD homology 1, Dwarfin-type	4	1.632653061	4.70E-04	SMAD9, SMAD7, SMAD6, SMAD1	223	12	16659	24.90134529	0.199368561	0.105219894	0.669419187
SMART	SM00523:DWA	4	1.632653061	8.72E-04	SMAD9, SMAD7, SMAD6, SMAD1	151	12	9079	20.0419426	0.104840194	0.053871147	1.00624901
INTERPRO	IPR017855:SMAD domain-like	4	1.632653061	9.44E-04	SMAD9, SMAD7, SMAD6, SMAD1	223	15	16659	19.92107623	0.360192303	0.138312446	1.339955668
PIR_SUPERFAMILY	PIRSF037286:Smad protein	3	1.224489796	0.001109877	SMAD9, SMAD7, SMAD6	103	4	7396	53.85436893	0.12767278	0.12767278	1.272304908
GOTERM_BP_FAT	GO:0030509~BMP signaling pathway	5	2.040816327	0.00311736	SMAD9, ID1, SMAD7, SMAD6, SMAD1	188	44	13528	8.176982592	0.993253217	0.096983155	5.094242794
GOTERM_BP_FAT	GO:0007178~transmembrane receptor protein serine/threonine kinase signaling pathway	6	2.448979592	0.014089243	ACVR1B, SMAD9, ID1, SMAD7, SMAD6, SMAD1	188	103	13528	4.191695931	1	0.232145136	21.14982846
GOTERM_MF_FAT	GO:0046332~SMAD binding	4	1.632653061	0.026101171	ACVR1B, SMAD7, SMAD6, SMAD1	182	46	12983	6.203057812	0.999970962	0.552289221	30.80356782
GOTERM_BP_FAT	GO:0007179~transforming growth factor beta receptor signaling pathway	4	1.632653061	0.05012379	SMAD9, ID1, SMAD6, SMAD1	188	60	13528	4.797163121	1	0.477045802	57.73266251
GOTERM_CC_FAT	GO:0005667~transcription factor complex	5	2.040816327	0.331822539	SMAD9, SMAD7, HAND2, SMAD6, SMAD1	178	210	12782	1.709737828	1	0.80458612	99.46358854
GOTERM_CC_FAT	GO:0044451~nucleoplasm part	8	3.265306122	0.65318445	MLL5, SMAD9, SMAD7, HAND2, ZMIZ1, SMAD6, SMAD1, LUC7L3	178	555	12782	1.035084523	1	0.957206516	99.99989116
GOTERM_CC_FAT	GO:0005654~nucleoplasm	11	4.489795918	0.787092634	HMGB2, CCND1, MLL5, SMAD9, SMAD7, HAND2, ZMIZ1, SMAD6, SMAD1, TOP2A, LUC7L3	178	882	12782	0.895576957	1	0.985669654	99.99999981
Annotation Cluster 9	Enrichment Score: 2.6032999037569473
Category	Term	Count	%	PValue	Genes	List Total	Pop Hits	Pop Total	Fold Enrichment	Bonferroni	Benjamini	FDR
GOTERM_CC_FAT	GO:0043005~neuron projection	16	6.530612245	8.19E-05	NCAM1, SYT1, EPHA7, NRP1, KIF5A, GRIK3, VIM, TH, TMOD2, L1CAM, GRIN3A, NRSN1, DBH, CHRNA3, CAMK2N1, SDC3	178	342	12782	3.359484854	0.020033444	0.006722911	0.106176992
GOTERM_CC_FAT	GO:0030424~axon	8	3.265306122	0.006641883	NCAM1, NRP1, GRIK3, TH, VIM, L1CAM, DBH, SDC3	178	159	12782	3.613030881	0.80718371	0.097761235	8.277988233
GOTERM_CC_FAT	GO:0042995~cell projection	19	7.755102041	0.007996907	SYT1, NRP1, TLN2, KIF5A, GRIK3, TH, VIM, L1CAM, GRIN3A, DBH, CAMK2N1, SDC3, NCAM1, EPHA7, MYRIP, LAYN, TMOD2, NRSN1, CHRNA3	178	697	12782	1.957490368	0.862368621	0.099115033	9.887110596
GOTERM_CC_FAT	GO:0043025~cell soma	8	3.265306122	0.008874815	ASCL1, EPHA7, GRIK3, TH, GRIN3A, NRSN1, CAMK2N1, CHRNA3	178	168	12782	3.419475655	0.889403219	0.104249366	10.91569473
Annotation Cluster 10	Enrichment Score: 2.569256311367198
Category	Term	Count	%	PValue	Genes	List Total	Pop Hits	Pop Total	Fold Enrichment	Bonferroni	Benjamini	FDR
GOTERM_CC_FAT	GO:0045202~synapse	21	8.571428571	1.01E-07	SYT1, SEPT3, SNAP91, TLN2, SYT11, GRIK3, GABRB1, TH, GABBR1, ATP6V1G2, L1CAM, NRXN1, GRIN3A, CAMK2N1, RIMS3, EPHA7, MYRIP, SYN3, PRIMA1, DOC2B, CHRNA3	178	355	12782	4.247855673	2.49E-05	2.49E-05	1.31E-04
GOTERM_CC_FAT	GO:0044456~synapse part	16	6.530612245	1.64E-06	SYT1, SNAP91, SYT11, GRIK3, GABRB1, TH, GABBR1, ATP6V1G2, L1CAM, NRXN1, GRIN3A, CAMK2N1, EPHA7, SYN3, DOC2B, CHRNA3	178	246	12782	4.670503334	4.04E-04	2.02E-04	0.002122589
SP_PIR_KEYWORDS	synapse	13	5.306122449	1.45E-05	SYT1, SEPT3, TLN2, SYT11, GRIK3, SYN3, GABRB1, GABBR1, GRIN3A, PRIMA1, CHRNA3, CAMK2N1, RIMS3	239	213	19235	4.911996386	0.004004394	0.001336584	0.019119343
SP_PIR_KEYWORDS	cell junction	13	5.306122449	0.004233117	SYT1, SEPT3, TLN2, SYT11, GRIK3, SYN3, GABRB1, GABBR1, GRIN3A, PRIMA1, CHRNA3, CAMK2N1, RIMS3	239	399	19235	2.622193559	0.691200222	0.093280237	5.445836386
GOTERM_CC_FAT	GO:0030054~cell junction	16	6.530612245	0.005586836	SYT1, SEPT3, SMAD7, TLN2, GABRB1, NPY2R, GRIK3, SYT11, GABBR1, GRIN3A, CAMK2N1, RIMS3, LAYN, SYN3, PRIMA1, CHRNA3	178	518	12782	2.218038263	0.749380052	0.094116091	7.006780111
GOTERM_CC_FAT	GO:0043025~cell soma	8	3.265306122	0.008874815	ASCL1, EPHA7, GRIK3, TH, GRIN3A, NRSN1, CAMK2N1, CHRNA3	178	168	12782	3.419475655	0.889403219	0.104249366	10.91569473
GOTERM_CC_FAT	GO:0045211~postsynaptic membrane	7	2.857142857	0.011199968	EPHA7, GABRB1, GRIK3, GABBR1, GRIN3A, CAMK2N1, CHRNA3	178	135	12782	3.723429047	0.938085473	0.124076229	13.58779857
SP_PIR_KEYWORDS	postsynaptic cell membrane	6	2.448979592	0.011907099	GABRB1, GRIK3, GABBR1, GRIN3A, CAMK2N1, CHRNA3	239	110	19235	4.389882084	0.963776969	0.160236307	14.62539543
GOTERM_MF_FAT	GO:0008066~glutamate receptor activity	3	1.224489796	0.069057303	GRIK3, GABBR1, GRIN3A	182	31	12983	6.903403049	1	0.648961896	63.07427778
GOTERM_CC_FAT	GO:0014069~postsynaptic density	3	1.224489796	0.25797151	GRIN3A, CAMK2N1, CHRNA3	178	71	12782	3.034182624	1	0.751050645	97.91148908
KEGG_PATHWAY	hsa04080:Neuroactive ligand-receptor interaction	6	2.448979592	0.315789918	SSTR2, GABRB1, GRIK3, NPY2R, GABBR1, GRIN3A	75	256	5085	1.5890625	1	0.824069453	98.34501074
GOTERM_CC_FAT	GO:0030425~dendrite	4	1.632653061	0.391648218	EPHA7, GRIK3, CAMK2N1, CHRNA3	178	163	12782	1.762183773	1	0.848717679	99.84103916
Annotation Cluster 11	Enrichment Score: 2.502239146970832
Category	Term	Count	%	PValue	Genes	List Total	Pop Hits	Pop Total	Fold Enrichment	Bonferroni	Benjamini	FDR
GOTERM_BP_FAT	GO:0060284~regulation of cell development	14	5.714285714	5.39E-06	NTRK3, ASCL1, EYA1, NRP1, TBX3, SMAD7, BTG1, BCL2, DLL1, SMAD1, TIMP2, ISL1, TLX2, CHRNA3	188	205	13528	4.914167099	0.008598684	0.002874483	0.009032626
GOTERM_BP_FAT	GO:0045664~regulation of neuron differentiation	11	4.489795918	1.55E-05	NTRK3, ASCL1, EYA1, NRP1, BCL2, DLL1, SMAD1, ISL1, TIMP2, TLX2, CHRNA3	188	133	13528	5.951367781	0.024565968	0.003546944	0.026013271
GOTERM_BP_FAT	GO:0050767~regulation of neurogenesis	11	4.489795918	1.03E-04	NTRK3, ASCL1, EYA1, NRP1, BCL2, DLL1, SMAD1, ISL1, TIMP2, TLX2, CHRNA3	188	166	13528	4.768264548	0.152358698	0.010959352	0.172750461
GOTERM_BP_FAT	GO:0051960~regulation of nervous system development	11	4.489795918	3.38E-04	NTRK3, ASCL1, EYA1, NRP1, BCL2, DLL1, SMAD1, ISL1, TIMP2, TLX2, CHRNA3	188	192	13528	4.122562057	0.41803899	0.025449226	0.564648687
GOTERM_BP_FAT	GO:0010769~regulation of cell morphogenesis involved in differentiation	6	2.448979592	0.004231996	NTRK3, NRP1, SMAD7, SMAD1, TLX2, CHRNA3	188	77	13528	5.607073777	0.99887481	0.114184408	6.855738406
GOTERM_BP_FAT	GO:0048814~regulation of dendrite morphogenesis	3	1.224489796	0.01145196	SMAD1, TLX2, CHRNA3	188	12	13528	17.9893617	0.99999999	0.217977467	17.54228847
GOTERM_BP_FAT	GO:0010975~regulation of neuron projection development	5	2.040816327	0.015967356	NTRK3, NRP1, SMAD1, TLX2, CHRNA3	188	70	13528	5.139817629	1	0.253859403	23.62784655
GOTERM_BP_FAT	GO:0050773~regulation of dendrite development	3	1.224489796	0.01773114	SMAD1, TLX2, CHRNA3	188	15	13528	14.39148936	1	0.270028592	25.88817795
GOTERM_BP_FAT	GO:0031344~regulation of cell projection organization	5	2.040816327	0.034815045	NTRK3, NRP1, SMAD1, TLX2, CHRNA3	188	89	13528	4.042553191	1	0.384235908	44.75621476
GOTERM_BP_FAT	GO:0022604~regulation of cell morphogenesis	6	2.448979592	0.035313265	NTRK3, NRP1, SMAD7, SMAD1, TLX2, CHRNA3	188	131	13528	3.295760923	1	0.386016659	45.23182189
GOTERM_BP_FAT	GO:0051129~negative regulation of cellular component organization	5	2.040816327	0.133973318	NRP1, SMAD7, SMAD6, CLU, TLX2	188	142	13528	2.533712916	1	0.691160752	91.00752004
GOTERM_BP_FAT	GO:0010721~negative regulation of cell development	3	1.224489796	0.142200769	NRP1, SMAD7, TLX2	188	48	13528	4.497340426	1	0.705283043	92.33599719
Annotation Cluster 12	Enrichment Score: 2.305280231166452
Category	Term	Count	%	PValue	Genes	List Total	Pop Hits	Pop Total	Fold Enrichment	Bonferroni	Benjamini	FDR
GOTERM_BP_FAT	GO:0007155~cell adhesion	21	8.571428571	0.00165531	EGFR, PLXNC1, NRP1, TLN2, INPPL1, PCDH10, L1CAM, SPOCK1, NRXN1, MCAM, PCDHB10, SDC3, CDH8, NCAM1, CD9, COL6A6, FAT4, LSAMP, BCL2, KAL1, NLGN4X	188	700	13528	2.158723404	0.929514442	0.069176002	2.736199071
GOTERM_BP_FAT	GO:0022610~biological adhesion	21	8.571428571	0.001683485	EGFR, PLXNC1, NRP1, TLN2, INPPL1, PCDH10, L1CAM, SPOCK1, NRXN1, MCAM, PCDHB10, SDC3, CDH8, NCAM1, CD9, COL6A6, FAT4, LSAMP, BCL2, KAL1, NLGN4X	188	701	13528	2.155643913	0.93262835	0.068526611	2.782156574
SP_PIR_KEYWORDS	cell adhesion	14	5.714285714	0.002407063	NCAM1, CDH8, CD9, COL6A6, FAT4, INPPL1, KAL1, LSAMP, NLGN4X, PCDH10, L1CAM, NRXN1, MCAM, PCDHB10	239	422	19235	2.669991473	0.487041486	0.058882519	3.131176166
GOTERM_BP_FAT	GO:0016337~cell-cell adhesion	8	3.265306122	0.089598941	CDH8, EGFR, NCAM1, FAT4, BCL2, PCDH10, L1CAM, PCDHB10	188	276	13528	2.085723096	1	0.593396143	79.23656678
Annotation Cluster 13	Enrichment Score: 2.006611287561496
Category	Term	Count	%	PValue	Genes	List Total	Pop Hits	Pop Total	Fold Enrichment	Bonferroni	Benjamini	FDR
GOTERM_CC_FAT	GO:0031410~cytoplasmic vesicle	21	8.571428571	5.77E-04	EGFR, SYT1, SYT11, CLU, TH, HMP19, DLL1, ATP6V1G2, SPARC, DBH, CD9, MYRIP, MAP1LC3A, SYN3, SLC18A2, SLC18A3, RAB6B, CTSB, NRSN1, DOC2B, CHGB	178	642	12782	2.348892156	0.132858318	0.028107988	0.745539368
GOTERM_CC_FAT	GO:0031982~vesicle	21	8.571428571	9.80E-04	EGFR, SYT1, SYT11, CLU, TH, HMP19, DLL1, ATP6V1G2, SPARC, DBH, CD9, MYRIP, MAP1LC3A, SYN3, SLC18A2, SLC18A3, RAB6B, CTSB, NRSN1, DOC2B, CHGB	178	670	12782	2.250729499	0.214998572	0.039541935	1.262706843
GOTERM_CC_FAT	GO:0044433~cytoplasmic vesicle part	10	4.081632653	0.001176334	EGFR, CD9, SYT1, SYN3, TH, CLU, SLC18A3, ATP6V1G2, SPARC, DBH	178	187	12782	3.840052875	0.252279212	0.040681589	1.514579351
GOTERM_CC_FAT	GO:0030136~clathrin-coated vesicle	8	3.265306122	0.002393923	EGFR, SYT1, SYT11, SYN3, TH, SLC18A3, ATP6V1G2, DOC2B	178	132	12782	4.352059925	0.44678463	0.063661905	3.059955281
GOTERM_CC_FAT	GO:0008021~synaptic vesicle	6	2.448979592	0.00402325	SYT1, SYT11, SYN3, TH, ATP6V1G2, DOC2B	178	76	12782	5.669130692	0.630552683	0.086546188	5.092913751
GOTERM_CC_FAT	GO:0016023~cytoplasmic membrane-bounded vesicle	17	6.93877551	0.004065685	EGFR, SYT1, SYT11, CLU, TH, ATP6V1G2, SPARC, DBH, CD9, MYRIP, SYN3, SLC18A3, RAB6B, NRSN1, CTSB, DOC2B, CHGB	178	550	12782	2.219550562	0.634420336	0.080436265	5.145331134
GOTERM_CC_FAT	GO:0031988~membrane-bounded vesicle	17	6.93877551	0.005522897	EGFR, SYT1, SYT11, CLU, TH, ATP6V1G2, SPARC, DBH, CD9, MYRIP, SYN3, SLC18A3, RAB6B, NRSN1, CTSB, DOC2B, CHGB	178	568	12782	2.149212692	0.74536818	0.099878832	6.929221654
GOTERM_CC_FAT	GO:0030665~clathrin coated vesicle membrane	5	2.040816327	0.006138152	EGFR, SYT1, SYN3, SLC18A3, ATP6V1G2	178	53	12782	6.774432902	0.7814621	0.096416169	7.673066119
GOTERM_CC_FAT	GO:0030135~coated vesicle	8	3.265306122	0.006641883	EGFR, SYT1, SYT11, SYN3, TH, SLC18A3, ATP6V1G2, DOC2B	178	159	12782	3.613030881	0.80718371	0.097761235	8.277988233
GOTERM_CC_FAT	GO:0030659~cytoplasmic vesicle membrane	7	2.857142857	0.012801298	EGFR, CD9, SYT1, SYN3, TH, SLC18A3, ATP6V1G2	178	139	12782	3.61628001	0.958511263	0.134676205	15.38484508
GOTERM_CC_FAT	GO:0030662~coated vesicle membrane	5	2.040816327	0.018450883	EGFR, SYT1, SYN3, SLC18A3, ATP6V1G2	178	73	12782	4.918423888	0.989947524	0.18126698	21.45307473
GOTERM_CC_FAT	GO:0012506~vesicle membrane	7	2.857142857	0.018548316	EGFR, CD9, SYT1, SYN3, TH, SLC18A3, ATP6V1G2	178	151	12782	3.328893519	0.990191008	0.175258814	21.55411134
SP_PIR_KEYWORDS	cytoplasmic vesicle	8	3.265306122	0.028855478	SYT1, MAP1LC3A, SYT11, SYN3, HMP19, SLC18A2, RAB6B, DBH	239	238	19235	2.705249464	0.999699648	0.251483994	32.05739699
GOTERM_CC_FAT	GO:0030672~synaptic vesicle membrane	3	1.224489796	0.039878137	SYT1, SYN3, ATP6V1G2	178	23	12782	9.366389839	0.999956887	0.301617674	41.00182252
GOTERM_CC_FAT	GO:0012505~endomembrane system	13	5.306122449	0.399411063	EGFR, SYT1, RANBP17, SNAP91, TH, ATP6V1G2, SMAD1, ST6GALNAC5, CD9, BCL2, SYN3, AKAP6, SLC18A3	178	782	12782	1.193755568	1	0.851631254	99.86542286
GOTERM_CC_FAT	GO:0031090~organelle membrane	15	6.12244898	0.664092339	EGFR, SYT1, CPT1B, MAOA, TH, ATP6V1G2, SMAD1, ST6GALNAC5, CD9, MAP1LC3A, SBF2, BCL2, SYN3, AKAP6, SLC18A3	178	1096	12782	0.982787255	1	0.959555365	99.99992808
Annotation Cluster 14	Enrichment Score: 2.0002619401210278
Category	Term	Count	%	PValue	Genes	List Total	Pop Hits	Pop Total	Fold Enrichment	Bonferroni	Benjamini	FDR
GOTERM_BP_FAT	GO:0006836~neurotransmitter transport	8	3.265306122	1.48E-04	PPFIA3, SYT1, SLC6A2, SYN3, SLC18A2, SLC18A3, STX1B, RIMS3	188	83	13528	6.935657524	0.210454032	0.013041832	0.246859445
SP_PIR_KEYWORDS	neurotransmitter transport	5	2.040816327	0.001095387	SLC6A2, SLC18A2, SLC18A3, STX1B, RIMS3	239	37	19235	10.87583399	0.261835376	0.042442754	1.436329508
GOTERM_BP_FAT	GO:0015837~amine transport	4	1.632653061	0.223600841	CPT1B, SLC6A2, SLC18A2, SLC18A3	188	118	13528	2.439235485	1	0.81516861	98.5567866
GOTERM_MF_FAT	GO:0005275~amine transmembrane transporter activity	3	1.224489796	0.275979052	SLC6A2, SLC18A2, SLC18A3	182	74	12983	2.891966142	1	0.922010894	98.88472574
Annotation Cluster 15	Enrichment Score: 1.9896994313936518
Category	Term	Count	%	PValue	Genes	List Total	Pop Hits	Pop Total	Fold Enrichment	Bonferroni	Benjamini	FDR
GOTERM_MF_FAT	GO:0005543~phospholipid binding	10	4.081632653	8.40E-04	SYT1, ARHGAP33, SNAP91, MAP1LC3A, SBF2, INPPL1, SYT11, GRK5, SNX30, DOC2B	182	177	12983	4.030235301	0.282542782	0.104775409	1.163523003
GOTERM_MF_FAT	GO:0035091~phosphoinositide binding	6	2.448979592	0.012937554	SYT1, ARHGAP33, SNAP91, SBF2, INPPL1, SNX30	182	100	12983	4.28010989	0.994163823	0.474266014	16.58138848
GOTERM_MF_FAT	GO:0008289~lipid binding	11	4.489795918	0.09877253	SYT1, ARHGAP33, DGKB, SNAP91, MAP1LC3A, SBF2, INPPL1, SYT11, GRK5, SNX30, DOC2B	182	450	12983	1.743748474	1	0.712007152	76.49387132
Annotation Cluster 16	Enrichment Score: 1.9366093317012645
Category	Term	Count	%	PValue	Genes	List Total	Pop Hits	Pop Total	Fold Enrichment	Bonferroni	Benjamini	FDR
GOTERM_BP_FAT	GO:0009719~response to endogenous stimulus	14	5.714285714	0.004164466	TXNIP, HMGB2, TH, SMAD1, PTPRN, DBH, CCND1, ADM, BCL2, PDGFRA, SLC18A2, MGEA5, GNG2, GNG3	188	405	13528	2.487417914	0.998745769	0.116378544	6.749899945
GOTERM_BP_FAT	GO:0010033~response to organic substance	20	8.163265306	0.005219469	EGFR, TXNIP, HMGB2, TH, GRIN3A, SMAD1, PTPRN, DBH, HERPUD2, CCND1, ADM, ID2, ID1, BCL2, PDGFRA, SLC18A2, MGEA5, GNG2, GNG3, CHRNA3	188	721	13528	1.996045681	0.999770189	0.130326629	8.390549019
GOTERM_BP_FAT	GO:0048545~response to steroid hormone stimulus	9	3.673469388	0.005253431	TXNIP, HMGB2, CCND1, ADM, BCL2, TH, PDGFRA, MGEA5, PTPRN	188	192	13528	3.373005319	0.999782413	0.127170233	8.442910188
GOTERM_BP_FAT	GO:0009725~response to hormone stimulus	11	4.489795918	0.031494753	TXNIP, HMGB2, CCND1, ADM, BCL2, TH, PDGFRA, MGEA5, GNG2, GNG3, PTPRN	188	367	13528	2.156762711	1	0.37773598	41.48604587
GOTERM_BP_FAT	GO:0043627~response to estrogen stimulus	5	2.040816327	0.057688116	TXNIP, CCND1, BCL2, PDGFRA, PTPRN	188	105	13528	3.426545086	1	0.505725871	63.0294444
Annotation Cluster 17	Enrichment Score: 1.912463233486881
Category	Term	Count	%	PValue	Genes	List Total	Pop Hits	Pop Total	Fold Enrichment	Bonferroni	Benjamini	FDR
GOTERM_BP_FAT	GO:0034330~cell junction organization	5	2.040816327	0.00789591	CD9, TLN2, SMAD7, BCL2, NLGN4X	188	57	13528	6.312056738	0.999996923	0.17025766	12.43178825
GOTERM_BP_FAT	GO:0045216~cell-cell junction organization	4	1.632653061	0.012295252	CD9, TLN2, SMAD7, NLGN4X	188	35	13528	8.223708207	0.999999997	0.224255627	18.71237056
GOTERM_BP_FAT	GO:0034329~cell junction assembly	4	1.632653061	0.018856916	CD9, TLN2, SMAD7, BCL2	188	41	13528	7.020238713	1	0.276920518	27.29783552
Annotation Cluster 18	Enrichment Score: 1.8359459185879976
Category	Term	Count	%	PValue	Genes	List Total	Pop Hits	Pop Total	Fold Enrichment	Bonferroni	Benjamini	FDR
GOTERM_BP_FAT	GO:0007507~heart development	13	5.306122449	4.45E-05	NRP1, TBX3, SMAD7, TBX20, TH, ISL1, ID2, ADM, HAND2, ID1, ZMIZ1, ZFPM1, CHRNA3	188	215	13528	4.350915388	0.068706458	0.007092802	0.07442668
GOTERM_BP_FAT	GO:0003007~heart morphogenesis	7	2.857142857	5.09E-04	TBX3, SMAD7, HAND2, ZMIZ1, TH, TBX20, ISL1	188	73	13528	6.900029146	0.557089165	0.032050606	0.848222957
GOTERM_BP_FAT	GO:0035239~tube morphogenesis	6	2.448979592	0.03150319	EYA1, NRP1, TBX3, HAND2, BCL2, TBX20	188	127	13528	3.399564416	1	0.375101819	41.49458155
GOTERM_BP_FAT	GO:0001947~heart looping	3	1.224489796	0.036627758	TBX3, HAND2, TBX20	188	22	13528	9.81237911	1	0.394701293	46.46824357
GOTERM_BP_FAT	GO:0001568~blood vessel development	8	3.265306122	0.053724595	NRP1, TBX3, ID1, SMAD7, HAND2, ZMIZ1, TBX20, DBH	188	245	13528	2.349630916	1	0.496084897	60.33727425
GOTERM_BP_FAT	GO:0001944~vasculature development	8	3.265306122	0.059825138	NRP1, TBX3, ID1, SMAD7, HAND2, ZMIZ1, TBX20, DBH	188	251	13528	2.29346444	1	0.516261699	64.40872363
GOTERM_BP_FAT	GO:0048514~blood vessel morphogenesis	7	2.857142857	0.072907037	NRP1, ID1, SMAD7, HAND2, ZMIZ1, TBX20, DBH	188	211	13528	2.387213875	1	0.551853794	71.85272149
GOTERM_BP_FAT	GO:0001525~angiogenesis	4	1.632653061	0.335854311	NRP1, ID1, HAND2, TBX20	188	148	13528	1.94479586	1	0.905285612	99.89442343
Annotation Cluster 19	Enrichment Score: 1.8130682603830306
Category	Term	Count	%	PValue	Genes	List Total	Pop Hits	Pop Total	Fold Enrichment	Bonferroni	Benjamini	FDR
GOTERM_BP_FAT	GO:0001503~ossification	7	2.857142857	0.005222621	IGSF10, EGFR, BCL2, GABBR1, SMAD1, SPARC, IGFBP5	188	115	13528	4.380018501	0.999771352	0.128406028	8.395409722
GOTERM_BP_FAT	GO:0060348~bone development	7	2.857142857	0.007207904	IGSF10, EGFR, BCL2, GABBR1, SMAD1, SPARC, IGFBP5	188	123	13528	4.095139249	0.999990664	0.160945364	11.40926394
GOTERM_BP_FAT	GO:0001501~skeletal system development	11	4.489795918	0.012993574	IGSF10, EGFR, EYA1, TBX3, BCL2, GABBR1, PDGFRA, SMAD1, SPARC, IGFBP4, IGFBP5	188	319	13528	2.481291269	0.999999999	0.220633875	19.66946861
GOTERM_BP_FAT	GO:0001649~osteoblast differentiation	3	1.224489796	0.114367023	GABBR1, SMAD1, IGFBP5	188	42	13528	5.139817629	1	0.64451979	86.91735471
Annotation Cluster 20	Enrichment Score: 1.800623643676154
Category	Term	Count	%	PValue	Genes	List Total	Pop Hits	Pop Total	Fold Enrichment	Bonferroni	Benjamini	FDR
GOTERM_BP_FAT	GO:0000082~G1/S transition of mitotic cell cycle	7	2.857142857	1.18E-04	EGFR, ACVR1B, CCND1, CDKN2C, BCL2, CDKN2D, PIM1	188	56	13528	8.994680851	0.171830726	0.011029181	0.197014319
GOTERM_BP_FAT	GO:0051329~interphase of mitotic cell cycle	7	2.857142857	0.00303901	EGFR, ACVR1B, CCND1, CDKN2C, BCL2, CDKN2D, PIM1	188	103	13528	4.890311919	0.992348572	0.096535064	4.969251917
GOTERM_BP_FAT	GO:0051325~interphase	7	2.857142857	0.00350488	EGFR, ACVR1B, CCND1, CDKN2C, BCL2, CDKN2D, PIM1	188	106	13528	4.751906865	0.996379593	0.10436203	5.710173978
GOTERM_BP_FAT	GO:0001558~regulation of cell growth	9	3.673469388	0.005575636	NTRK3, ACVR1B, NRP1, BTG1, CDKN2C, BCL2, CDKN2D, IGFBP4, IGFBP5	188	194	13528	3.338232068	0.999870467	0.130527275	8.938273123
GOTERM_BP_FAT	GO:0030308~negative regulation of cell growth	6	2.448979592	0.008929311	ACVR1B, NRP1, BTG1, CDKN2C, BCL2, CDKN2D	188	92	13528	4.692876966	0.99999942	0.185469472	13.9468114
GOTERM_BP_FAT	GO:0045792~negative regulation of cell size	6	2.448979592	0.012026658	ACVR1B, NRP1, BTG1, CDKN2C, BCL2, CDKN2D	188	99	13528	4.361057382	0.999999996	0.222426136	18.34139722
GOTERM_BP_FAT	GO:0045926~negative regulation of growth	6	2.448979592	0.018247435	ACVR1B, NRP1, BTG1, CDKN2C, BCL2, CDKN2D	188	110	13528	3.924951644	1	0.274197946	26.53782492
GOTERM_BP_FAT	GO:0008361~regulation of cell size	8	3.265306122	0.024789642	NTRK3, ACVR1B, NRP1, NDRG4, BTG1, CDKN2C, BCL2, CDKN2D	188	206	13528	2.794463954	1	0.333652333	34.31943609
GOTERM_BP_FAT	GO:0032535~regulation of cellular component size	9	3.673469388	0.034747203	NTRK3, ACVR1B, NRP1, NDRG4, BTG1, CDKN2C, BCL2, CDKN2D, ELN	188	271	13528	2.389730706	1	0.386209353	44.69115204
GOTERM_BP_FAT	GO:0040008~regulation of growth	9	3.673469388	0.10108266	NTRK3, ACVR1B, NRP1, BTG1, CDKN2C, BCL2, CDKN2D, IGFBP4, IGFBP5	188	341	13528	1.89917015	1	0.620678401	83.21285516
GOTERM_BP_FAT	GO:0000278~mitotic cell cycle	7	2.857142857	0.404510195	EGFR, ACVR1B, CCND1, CDKN2C, BCL2, CDKN2D, PIM1	188	370	13528	1.361357102	1	0.937110326	99.98301849
GOTERM_BP_FAT	GO:0022403~cell cycle phase	7	2.857142857	0.511533772	EGFR, ACVR1B, CCND1, CDKN2C, BCL2, CDKN2D, PIM1	188	414	13528	1.216671806	1	0.968415778	99.99938464
Annotation Cluster 21	Enrichment Score: 1.7646851503347205
Category	Term	Count	%	PValue	Genes	List Total	Pop Hits	Pop Total	Fold Enrichment	Bonferroni	Benjamini	FDR
GOTERM_BP_FAT	GO:0001763~morphogenesis of a branching structure	6	2.448979592	0.003566667	EYA1, EPHA7, NRP1, TBX3, BCL2, TBX20	188	74	13528	5.834387579	0.996721736	0.104173465	5.808031646
GOTERM_BP_FAT	GO:0048754~branching morphogenesis of a tube	5	2.040816327	0.012431233	EYA1, NRP1, TBX3, BCL2, TBX20	188	65	13528	5.535188216	0.999999998	0.221463431	18.89957878
GOTERM_BP_FAT	GO:0035239~tube morphogenesis	6	2.448979592	0.03150319	EYA1, NRP1, TBX3, HAND2, BCL2, TBX20	188	127	13528	3.399564416	1	0.375101819	41.49458155
GOTERM_BP_FAT	GO:0007389~pattern specification process	9	3.673469388	0.032262555	ASCL1, EYA1, NRP1, TBX3, SFRP1, SMAD6, TBX20, DLL1, SMAD1	188	267	13528	2.425531915	1	0.379548912	42.25804567
GOTERM_BP_FAT	GO:0035295~tube development	8	3.265306122	0.033323007	EYA1, NRP1, TBX3, HAND2, BCL2, TBX20, PDGFRA, HECA	188	220	13528	2.616634429	1	0.38396893	43.30855825
Annotation Cluster 22	Enrichment Score: 1.6257615639410354
Category	Term	Count	%	PValue	Genes	List Total	Pop Hits	Pop Total	Fold Enrichment	Bonferroni	Benjamini	FDR
INTERPRO	IPR003585:Neurexin/syndecan/glycophorin C	3	1.224489796	0.014477604	NRXN1, SDC2, SDC3	223	14	16659	16.00800769	0.998990157	0.465854686	18.80916087
SMART	SM00294:4.1m	3	1.224489796	0.02166416	NRXN1, SDC2, SDC3	151	14	9079	12.88410596	0.938059974	0.426683716	22.43097087
KEGG_PATHWAY	hsa04514:Cell adhesion molecules (CAMs)	6	2.448979592	0.042293806	NCAM1, NLGN4X, L1CAM, NRXN1, SDC2, SDC3	75	132	5085	3.081818182	0.97670784	0.465597731	37.3146101
Annotation Cluster 23	Enrichment Score: 1.6254581637698535
Category	Term	Count	%	PValue	Genes	List Total	Pop Hits	Pop Total	Fold Enrichment	Bonferroni	Benjamini	FDR
GOTERM_BP_FAT	GO:0051173~positive regulation of nitrogen compound metabolic process	23	9.387755102	8.17E-05	EGFR, HMGB2, SMAD9, TBX3, KLF13, TBX20, FOXO3, SMAD1, ISL1, ASCL1, GATA2, MLL5, EYA1, MEIS2, HAND2, ZMIZ1, PDGFRA, MGEA5, TFAP2B, HSF4, MKL1, DDAH1, ARHGEF10L	188	644	13528	2.569908815	0.122554778	0.010006578	0.136660114
GOTERM_BP_FAT	GO:0045935~positive regulation of nucleobase, nucleoside, nucleotide and nucleic acid metabolic process	21	8.571428571	4.02E-04	HMGB2, SMAD9, TBX3, KLF13, TBX20, FOXO3, SMAD1, ISL1, ASCL1, GATA2, MLL5, EYA1, MEIS2, HAND2, ZMIZ1, PDGFRA, MGEA5, TFAP2B, HSF4, MKL1, ARHGEF10L	188	624	13528	2.421644845	0.474653598	0.027598841	0.671039777
GOTERM_BP_FAT	GO:0031328~positive regulation of cellular biosynthetic process	21	8.571428571	0.001278535	EGFR, HMGB2, SMAD9, TBX3, KLF13, TBX20, FOXO3, SMAD1, ISL1, ASCL1, GATA2, MLL5, MEIS2, HAND2, ZMIZ1, PDGFRA, TFAP2B, HSF4, MKL1, DDAH1, ARHGEF10L	188	685	13528	2.20599472	0.871038783	0.060181011	2.11965597
GOTERM_BP_FAT	GO:0009891~positive regulation of biosynthetic process	21	8.571428571	0.001520391	EGFR, HMGB2, SMAD9, TBX3, KLF13, TBX20, FOXO3, SMAD1, ISL1, ASCL1, GATA2, MLL5, MEIS2, HAND2, ZMIZ1, PDGFRA, TFAP2B, HSF4, MKL1, DDAH1, ARHGEF10L	188	695	13528	2.174253788	0.912489671	0.065428014	2.51584283
GOTERM_BP_FAT	GO:0010604~positive regulation of macromolecule metabolic process	24	9.795918367	0.001696786	HMGB2, SMAD9, TBX3, KLF13, SMAD7, TBX20, FOXO3, SMAD1, ISL1, ASCL1, GATA2, MLL5, CCND1, EYA1, MEIS2, HAND2, ZMIZ1, BCL2, PDGFRA, MGEA5, TFAP2B, HSF4, MKL1, ARHGEF10L	188	857	13528	2.015144368	0.934050269	0.065712958	2.803845946
GOTERM_BP_FAT	GO:0045941~positive regulation of transcription	18	7.346938776	0.002126584	HMGB2, SMAD9, TBX3, KLF13, TBX20, FOXO3, SMAD1, ISL1, ASCL1, GATA2, MLL5, MEIS2, HAND2, ZMIZ1, TFAP2B, HSF4, MKL1, ARHGEF10L	188	564	13528	2.29651426	0.966902151	0.077944341	3.502236799
GOTERM_BP_FAT	GO:0045893~positive regulation of transcription, DNA-dependent	16	6.530612245	0.002590089	HMGB2, TBX3, KLF13, TBX20, FOXO3, SMAD1, ISL1, ASCL1, GATA2, MLL5, MEIS2, HAND2, ZMIZ1, TFAP2B, HSF4, ARHGEF10L	188	477	13528	2.413666979	0.984268846	0.090050509	4.250109159
GOTERM_BP_FAT	GO:0051254~positive regulation of RNA metabolic process	16	6.530612245	0.002803343	HMGB2, TBX3, KLF13, TBX20, FOXO3, SMAD1, ISL1, ASCL1, GATA2, MLL5, MEIS2, HAND2, ZMIZ1, TFAP2B, HSF4, ARHGEF10L	188	481	13528	2.393594904	0.988829226	0.095051066	4.592363578
GOTERM_BP_FAT	GO:0010628~positive regulation of gene expression	18	7.346938776	0.002891788	HMGB2, SMAD9, TBX3, KLF13, TBX20, FOXO3, SMAD1, ISL1, ASCL1, GATA2, MLL5, MEIS2, HAND2, ZMIZ1, TFAP2B, HSF4, MKL1, ARHGEF10L	188	581	13528	2.22931849	0.990308052	0.093938488	4.733973422
GOTERM_BP_FAT	GO:0010557~positive regulation of macromolecule biosynthetic process	19	7.755102041	0.004181321	HMGB2, SMAD9, TBX3, KLF13, TBX20, FOXO3, SMAD1, ISL1, ASCL1, GATA2, MLL5, MEIS2, HAND2, ZMIZ1, PDGFRA, TFAP2B, HSF4, MKL1, ARHGEF10L	188	654	13528	2.090506864	0.998779299	0.114824755	6.776326856
GOTERM_BP_FAT	GO:0045944~positive regulation of transcription from RNA polymerase II promoter	13	5.306122449	0.005491462	HMGB2, KLF13, FOXO3, SMAD1, ISL1, ASCL1, GATA2, MEIS2, HAND2, ZMIZ1, TFAP2B, HSF4, ARHGEF10L	188	371	13528	2.521419969	0.999851668	0.13058738	8.809105746
GOTERM_BP_FAT	GO:0006357~regulation of transcription from RNA polymerase II promoter	18	7.346938776	0.023723394	HMGB2, TBX3, KLF13, SMAD7, KLF11, FOXO3, SMAD1, ISL1, ASCL1, GATA2, MEIS2, ID2, HAND2, ID1, ZMIZ1, TFAP2B, HSF4, ARHGEF10L	188	727	13528	1.781614914	1	0.327180118	33.10644344
GOTERM_MF_FAT	GO:0003700~transcription factor activity	21	8.571428571	0.052541463	PHOX2A, HMGB2, SMAD9, TBX3, SMAD7, SMAD6, TBX20, KLF11, FOXO3, SMAD1, MYT1, ISL1, ASCL1, GATA2, MEIS2, HAND2, TFAP2B, CUX2, HSF4, ZNF33B, TLX2	182	975	12983	1.536449704	0.999999999	0.588641781	52.83074753
SP_PIR_KEYWORDS	activator	12	4.897959184	0.060120044	PHOX2A, ASCL1, CAMTA1, EYA4, GATA2, EYA1, KLF13, KLF11, TFAP2B, ZFPM1, HSF4, FOXO3	239	520	19235	1.857257805	0.999999965	0.405747172	55.88916451
GOTERM_MF_FAT	GO:0030528~transcription regulator activity	29	11.83673469	0.071052032	CAMTA1, HMGB2, TBX20, FOXO3, MYT1, GATA2, MLL5, MEIS2, HAND2, BCL2, HSF4, MKL1, TLX2, PHOX2A, SMAD9, TBX3, SMAD7, KLF13, SMAD6, KLF11, SMAD1, ISL1, ASCL1, ID2, ID1, BTG1, TFAP2B, CUX2, ZNF33B	182	1512	12983	1.368200913	1	0.646450724	64.16071594
GOTERM_MF_FAT	GO:0043565~sequence-specific DNA binding	13	5.306122449	0.141450882	PHOX2A, TBX3, SMAD7, FOXO3, ISL1, ASCL1, GATA2, MEIS2, HAND2, TFAP2B, HSF4, CUX2, TLX2	182	607	12983	1.52777124	1	0.795116905	88.0369032
GOTERM_BP_FAT	GO:0045449~regulation of transcription	42	17.14285714	0.19632934	KCNH1, CAMTA1, ZNF536, HMGB2, TBX20, FOXO3, MYT1, GTF2IRD2B, ACVR1B, GATA2, MLL5, MEIS2, HAND2, HSF4, MKL1, TLX2, ARHGEF10L, PHOX2A, TXNIP, KHDRBS3, SMAD9, TBX3, SMAD7, KLF13, SMAD6, KLF11, PIM1, SMAD1, ISL1, PCGF1, AMH, EYA4, ASCL1, EYA1, ID2, ID1, BTG1, ZMIZ1, TFAP2B, ZFPM1, CUX2, ZNF33B	188	2601	13528	1.161942624	1	0.785943264	97.42718298
SP_PIR_KEYWORDS	transcription regulation	30	12.24489796	0.229018748	ZNF536, CAMTA1, TBX20, FOXO3, MYT1, GTF2IRD2B, GATA2, MLL5, HAND2, HSF4, MKL1, PHOX2A, TXNIP, KHDRBS3, SMAD9, TBX3, SMAD7, KLF13, SMAD6, KLF11, SMAD1, ISL1, PCGF1, EYA4, ASCL1, EYA1, ZMIZ1, TFAP2B, ZFPM1, ZNF33B	239	2026	19235	1.191725146	1	0.756503406	96.77198575
GOTERM_BP_FAT	GO:0006355~regulation of transcription, DNA-dependent	28	11.42857143	0.324359652	KCNH1, HMGB2, TBX20, FOXO3, MYT1, GATA2, MLL5, MEIS2, HAND2, HSF4, TLX2, ARHGEF10L, PHOX2A, SMAD9, TBX3, SMAD7, KLF13, SMAD6, KLF11, SMAD1, ISL1, ASCL1, ID2, ID1, ZMIZ1, TFAP2B, CUX2, ZNF33B	188	1773	13528	1.136383819	1	0.901371516	99.85927713
SP_PIR_KEYWORDS	Transcription	29	11.83673469	0.338324634	ZNF536, CAMTA1, TBX20, FOXO3, MYT1, GTF2IRD2B, GATA2, MLL5, HAND2, HSF4, MKL1, PHOX2A, TXNIP, KHDRBS3, SMAD9, TBX3, SMAD7, KLF13, SMAD6, KLF11, SMAD1, PCGF1, EYA4, ASCL1, EYA1, ZMIZ1, TFAP2B, ZFPM1, ZNF33B	239	2071	19235	1.126969568	1	0.865600557	99.57101178
GOTERM_BP_FAT	GO:0051252~regulation of RNA metabolic process	28	11.42857143	0.369203406	KCNH1, HMGB2, TBX20, FOXO3, MYT1, GATA2, MLL5, MEIS2, HAND2, HSF4, TLX2, ARHGEF10L, PHOX2A, SMAD9, TBX3, SMAD7, KLF13, SMAD6, KLF11, SMAD1, ISL1, ASCL1, ID2, ID1, ZMIZ1, TFAP2B, CUX2, ZNF33B	188	1813	13528	1.11131192	1	0.922806758	99.95544614
SP_PIR_KEYWORDS	dna-binding	24	9.795918367	0.542383279	PHOX2A, H1F0, ZNF536, HMGB2, TBX3, KLF13, TBX20, KLF11, FOXO3, MYT1, ISL1, GTF2IRD2B, ASCL1, GATA2, MEIS2, PCBP4, HAND2, TFAP2B, HSF4, ZFPM1, ZNF33B, TOP2A, TLX2, LUC7L3	239	1868	19235	1.034019335	1	0.95263264	99.99670014
GOTERM_BP_FAT	GO:0006350~transcription	29	11.83673469	0.615144596	ZNF536, CAMTA1, TBX20, FOXO3, MYT1, GTF2IRD2B, GATA2, MLL5, HAND2, HSF4, MKL1, PHOX2A, TXNIP, KHDRBS3, SMAD9, TBX3, SMAD7, KLF13, SMAD6, KLF11, SMAD1, PCGF1, EYA4, ASCL1, EYA1, ZMIZ1, TFAP2B, ZFPM1, ZNF33B	188	2101	13528	0.993225111	1	0.987003964	99.99998864
GOTERM_MF_FAT	GO:0003677~DNA binding	32	13.06122449	0.645044132	ZNF536, HMGB2, TBX20, FOXO3, MYT1, GTF2IRD2B, GATA2, MEIS2, HAND2, PCBP4, RNF11, HSF4, TOP2A, TLX2, LUC7L3, PHOX2A, H1F0, EGFR, SMAD9, TBX3, SMAD7, KLF13, SMAD6, KLF11, LHFP, SMAD1, ISL1, ASCL1, TFAP2B, ZFPM1, CUX2, ZNF33B	182	2331	12983	0.979290122	1	0.986520545	99.99994539
SP_PIR_KEYWORDS	nucleus	51	20.81632653	0.704642133	ZNF536, TBX20, FOXO3, GTF2IRD2B, GATA2, MLL5, ANKRD12, HSF4, MKL1, TOP2A, LUC7L3, PHOX2A, H1F0, KHDRBS3, PIM1, MBNL2, PCGF1, EYA4, ASCL1, EYA1, ZMIZ1, MGEA5, TFAP2B, AKAP6, ZFPM1, ZNF33B, YPEL1, CAMTA1, HMGB2, YPEL3, EGLN3, MYT1, MEIS2, SNRK, HAND2, BCL2, RNF11, TLX2, RANBP17, SMAD9, TBX3, KLF13, SMAD7, SMAD6, SAMD11, KLF11, SMAD1, ISL1, ID2, ID1, MAB21L1	239	4283	19235	0.958332886	1	0.982076977	99.9999898
Annotation Cluster 24	Enrichment Score: 1.57883416915534
Category	Term	Count	%	PValue	Genes	List Total	Pop Hits	Pop Total	Fold Enrichment	Bonferroni	Benjamini	FDR
GOTERM_BP_FAT	GO:0046661~male sex differentiation	7	2.857142857	5.09E-04	AMH, HMGB2, CCND1, SMAD9, TBX3, BCL2, PDGFRA	188	73	13528	6.900029146	0.557089165	0.032050606	0.848222957
GOTERM_BP_FAT	GO:0007548~sex differentiation	8	3.265306122	0.00500666	AMH, HMGB2, CCND1, SMAD9, TBX3, BCL2, PDGFRA, FOXO3	188	151	13528	3.812315063	0.999676333	0.129378726	8.061808436
GOTERM_BP_FAT	GO:0045137~development of primary sexual characteristics	7	2.857142857	0.00838277	AMH, HMGB2, CCND1, TBX3, BCL2, PDGFRA, FOXO3	188	127	13528	3.966158486	0.999998598	0.177432223	13.1486497
GOTERM_BP_FAT	GO:0046546~development of primary male sexual characteristics	5	2.040816327	0.012431233	HMGB2, CCND1, TBX3, BCL2, PDGFRA	188	65	13528	5.535188216	0.999999998	0.221463431	18.89957878
GOTERM_BP_FAT	GO:0003006~reproductive developmental process	9	3.673469388	0.029190376	AMH, HMGB2, CCND1, SMAD9, TBX3, SFRP1, BCL2, PDGFRA, FOXO3	188	262	13528	2.471820692	1	0.366219383	39.11038436
GOTERM_BP_FAT	GO:0048608~reproductive structure development	6	2.448979592	0.030592937	AMH, HMGB2, CCND1, SFRP1, BCL2, FOXO3	188	126	13528	3.426545086	1	0.374550299	40.5669072
GOTERM_BP_FAT	GO:0008406~gonad development	5	2.040816327	0.069708893	AMH, HMGB2, CCND1, BCL2, FOXO3	188	112	13528	3.212386018	1	0.54235102	70.18176483
GOTERM_BP_FAT	GO:0008584~male gonad development	3	1.224489796	0.161471229	HMGB2, CCND1, BCL2	188	52	13528	4.151391162	1	0.728910717	94.76148276
GOTERM_BP_FAT	GO:0046660~female sex differentiation	3	1.224489796	0.247068639	TBX3, BCL2, FOXO3	188	69	13528	3.128584644	1	0.841088487	99.1368072
GOTERM_BP_FAT	GO:0046545~development of primary female sexual characteristics	3	1.224489796	0.247068639	TBX3, BCL2, FOXO3	188	69	13528	3.128584644	1	0.841088487	99.1368072
Annotation Cluster 25	Enrichment Score: 1.506902161641838
Category	Term	Count	%	PValue	Genes	List Total	Pop Hits	Pop Total	Fold Enrichment	Bonferroni	Benjamini	FDR
GOTERM_BP_FAT	GO:0007167~enzyme linked receptor protein signaling pathway	16	6.530612245	8.14E-05	EGFR, TXNIP, NRP1, SMAD9, SMAD7, SMAD6, SMAD1, ALK, NTRK3, ACVR1B, EPHA7, DOK4, ID1, PDGFRA, GFRA2, CHRNA3	188	342	13528	3.36643026	0.122131024	0.010796126	0.136155774
GOTERM_MF_FAT	GO:0004714~transmembrane receptor protein tyrosine kinase activity	6	2.448979592	0.002393915	EGFR, NTRK3, EPHA7, NRP1, PDGFRA, ALK	182	67	12983	6.388223717	0.611992296	0.145969479	3.2818685
GOTERM_BP_FAT	GO:0007169~transmembrane receptor protein tyrosine kinase signaling pathway	10	4.081632653	0.004002681	TXNIP, EGFR, NTRK3, EPHA7, NRP1, DOK4, PDGFRA, ALK, CHRNA3, GFRA2	188	224	13528	3.212386018	0.99837322	0.11410232	6.49587599
UP_SEQ_FEATURE	binding site:ATP	14	5.714285714	0.018777235	CDK19, EGFR, CPT1B, PIM1, ALK, DMPK, NTRK3, ACVR1B, EPHA7, SNRK, PDGFRA, GRK5, TOP2A, AKT3	239	542	19113	2.065664129	0.999999797	0.618326538	25.29236223
SP_PIR_KEYWORDS	autophosphorylation	4	1.632653061	0.022696639	EGFR, NTRK3, PIM1, PDGFRA	239	49	19235	6.569891555	0.998269619	0.224600234	26.14427152
GOTERM_BP_FAT	GO:0046777~protein amino acid autophosphorylation	5	2.040816327	0.030107571	EGFR, NTRK3, ACVR1B, PIM1, PDGFRA	188	85	13528	4.232790989	1	0.3725689	40.06661493
UP_SEQ_FEATURE	domain:Protein kinase	12	4.897959184	0.033497341	EGFR, NTRK3, CDK19, ACVR1B, EPHA7, SNRK, PIM1, PDGFRA, GRK5, ALK, AKT3, DMPK	239	469	19113	2.046158924	1	0.71608682	40.79132386
INTERPRO	IPR008266:Tyrosine protein kinase, active site	5	2.040816327	0.040743978	EGFR, NTRK3, EPHA7, PDGFRA, ALK	223	97	16659	3.850723499	0.999999997	0.70762538	44.80739123
INTERPRO	IPR017441:Protein kinase, ATP binding site	12	4.897959184	0.041662871	EGFR, NTRK3, CDK19, ACVR1B, EPHA7, SNRK, PIM1, PDGFRA, GRK5, ALK, AKT3, DMPK	223	455	16659	1.970216331	0.999999998	0.693962763	45.55801187
SP_PIR_KEYWORDS	tyrosine-protein kinase	5	2.040816327	0.049154477	EGFR, NTRK3, EPHA7, PDGFRA, ALK	239	111	19235	3.625277998	0.999999136	0.362614828	48.59051772
INTERPRO	IPR000719:Protein kinase, core	12	4.897959184	0.054524714	EGFR, NTRK3, CDK19, ACVR1B, EPHA7, SNRK, PIM1, PDGFRA, GRK5, ALK, AKT3, DMPK	223	476	16659	1.883295022	1	0.717154469	55.11614106
UP_SEQ_FEATURE	active site:Proton acceptor	14	5.714285714	0.068672861	CDK19, EGFR, CPT1B, PIM1, ALK, DMPK, NTRK3, ACVR1B, B3GAT1, EPHA7, SNRK, PDGFRA, GRK5, AKT3	239	658	19113	1.701504496	1	0.863918906	66.52549172
INTERPRO	IPR001245:Tyrosine protein kinase	5	2.040816327	0.073091079	EGFR, NTRK3, EPHA7, PDGFRA, ALK	223	118	16659	3.165425249	1	0.775944594	66.19148626
GOTERM_MF_FAT	GO:0004713~protein tyrosine kinase activity	6	2.448979592	0.082986891	EGFR, NTRK3, EPHA7, NRP1, PDGFRA, ALK	182	166	12983	2.578379452	1	0.692723773	70.06546032
SP_PIR_KEYWORDS	tyrosine-specific protein kinase	3	1.224489796	0.118892071	EGFR, NTRK3, PDGFRA	239	48	19235	5.030073222	1	0.59302688	81.19110231
SMART	SM00219:TyrKc	5	2.040816327	0.13111054	EGFR, NTRK3, EPHA7, PDGFRA, ALK	151	118	9079	2.547704568	0.999999982	0.832177759	80.40397183
SP_PIR_KEYWORDS	ATP	6	2.448979592	0.168350577	EGFR, NTRK3, ACVR1B, PIM1, PDGFRA, TOP2A	239	236	19235	2.04613148	1	0.670465178	91.22632804
SP_PIR_KEYWORDS	phosphotransferase	4	1.632653061	0.450810159	EGFR, NTRK3, PIM1, PDGFRA	239	201	19235	1.601615354	1	0.928285784	99.96333616
Annotation Cluster 26	Enrichment Score: 1.4781151902940777
Category	Term	Count	%	PValue	Genes	List Total	Pop Hits	Pop Total	Fold Enrichment	Bonferroni	Benjamini	FDR
INTERPRO	IPR013098:Immunoglobulin I-set	8	3.265306122	0.002519752	IGSF10, NTRK3, NCAM1, UNC5B, LSAMP, LRRN3, PDGFRA, L1CAM	223	138	16659	4.330668746	0.69679518	0.18036087	3.54056299
INTERPRO	IPR013151:Immunoglobulin	9	3.673469388	0.005767877	IGSF10, NTRK3, NCAM1, LSAMP, PDGFRA, CNTFR, L1CAM, MCAM, CD200	223	202	16659	3.328397638	0.935177612	0.289661051	7.932660052
INTERPRO	IPR003598:Immunoglobulin subtype 2	9	3.673469388	0.006299798	IGSF10, NCAM1, UNC5B, LSAMP, LRRN3, PDGFRA, CNTFR, L1CAM, MCAM	223	205	16659	3.27968938	0.949673844	0.282610754	8.633942601
UP_SEQ_FEATURE	domain:Ig-like C2-type 3	6	2.448979592	0.018366964	IGSF10, NCAM1, LSAMP, PDGFRA, L1CAM, MCAM	239	122	19113	3.932985801	0.999999715	0.633862023	24.8104118
SMART	SM00408:IGc2	9	3.673469388	0.020242424	IGSF10, NCAM1, UNC5B, LSAMP, LRRN3, PDGFRA, CNTFR, L1CAM, MCAM	151	205	9079	2.639670489	0.925515477	0.47758395	21.11358257
UP_SEQ_FEATURE	domain:Ig-like C2-type 5	4	1.632653061	0.031129925	IGSF10, NCAM1, PDGFRA, L1CAM	239	55	19113	5.816051731	1	0.760304259	38.52066925
UP_SEQ_FEATURE	domain:Ig-like C2-type 1	7	2.857142857	0.031940047	IGSF10, NTRK3, NCAM1, LSAMP, PDGFRA, L1CAM, MCAM	239	190	19113	2.946289364	1	0.750675536	39.30668677
SP_PIR_KEYWORDS	Immunoglobulin domain	12	4.897959184	0.032605821	IGSF10, NTRK3, NCAM1, UNC5B, SCN3B, LSAMP, LRRN3, PDGFRA, CNTFR, L1CAM, MCAM, CD200	239	470	19235	2.054838423	0.99989716	0.271401429	35.44047474
UP_SEQ_FEATURE	domain:Ig-like C2-type 2	7	2.857142857	0.032649058	IGSF10, NTRK3, NCAM1, LSAMP, PDGFRA, L1CAM, MCAM	239	191	19113	2.930863765	1	0.723371367	39.98688287
UP_SEQ_FEATURE	domain:Ig-like C2-type	5	2.040816327	0.039879581	UNC5B, SCN3B, LRRN3, CNTFR, CD200	239	103	19113	3.882073364	1	0.762724917	46.5282447
UP_SEQ_FEATURE	domain:Ig-like C2-type 4	4	1.632653061	0.06918664	IGSF10, NCAM1, PDGFRA, L1CAM	239	76	19113	4.208984805	1	0.856722936	66.80843164
INTERPRO	IPR007110:Immunoglobulin-like	12	4.897959184	0.071552614	IGSF10, NTRK3, NCAM1, UNC5B, SCN3B, LSAMP, LRRN3, PDGFRA, CNTFR, L1CAM, MCAM, CD200	223	501	16659	1.789318225	1	0.78276899	65.3808182
INTERPRO	IPR003599:Immunoglobulin subtype	8	3.265306122	0.152836087	IGSF10, NTRK3, SCN3B, LSAMP, PDGFRA, L1CAM, MCAM, CD200	223	330	16659	1.81100693	1	0.859325601	90.65024846
INTERPRO	IPR013783:Immunoglobulin-like fold	11	4.489795918	0.203707403	IGSF10, NTRK3, NCAM1, UNC5B, SCN3B, LSAMP, LRRN3, PDGFRA, CNTFR, L1CAM, MCAM	223	553	16659	1.485975397	1	0.908764485	96.14052666
SMART	SM00409:IG	8	3.265306122	0.304061432	IGSF10, NTRK3, SCN3B, LSAMP, PDGFRA, L1CAM, MCAM, CD200	151	330	9079	1.457595826	1	0.85312844	98.50622379
Annotation Cluster 27	Enrichment Score: 1.4601507747619464
Category	Term	Count	%	PValue	Genes	List Total	Pop Hits	Pop Total	Fold Enrichment	Bonferroni	Benjamini	FDR
GOTERM_BP_FAT	GO:0006836~neurotransmitter transport	8	3.265306122	1.48E-04	PPFIA3, SYT1, SLC6A2, SYN3, SLC18A2, SLC18A3, STX1B, RIMS3	188	83	13528	6.935657524	0.210454032	0.013041832	0.246859445
GOTERM_BP_FAT	GO:0007269~neurotransmitter secretion	3	1.224489796	0.079946201	PPFIA3, SYT1, SYN3	188	34	13528	6.349186483	1	0.565583751	75.22548842
GOTERM_BP_FAT	GO:0003001~generation of a signal involved in cell-cell signaling	4	1.632653061	0.113333982	PPFIA3, SYT1, TBX3, SYN3	188	85	13528	3.386232791	1	0.64490599	86.65944287
GOTERM_BP_FAT	GO:0032940~secretion by cell	6	2.448979592	0.159768655	PPFIA3, SYT1, TBX3, SYN3, DOC2B, RIMS3	188	207	13528	2.085723096	1	0.729760195	94.58048558
GOTERM_BP_FAT	GO:0046903~secretion	7	2.857142857	0.234186215	PPFIA3, SYT1, TBX3, SYN3, DOC2B, CHRNA3, RIMS3	188	300	13528	1.679007092	1	0.827595661	98.8531909
Annotation Cluster 28	Enrichment Score: 1.4458838429709728
Category	Term	Count	%	PValue	Genes	List Total	Pop Hits	Pop Total	Fold Enrichment	Bonferroni	Benjamini	FDR
GOTERM_BP_FAT	GO:0000082~G1/S transition of mitotic cell cycle	7	2.857142857	1.18E-04	EGFR, ACVR1B, CCND1, CDKN2C, BCL2, CDKN2D, PIM1	188	56	13528	8.994680851	0.171830726	0.011029181	0.197014319
GOTERM_BP_FAT	GO:0045787~positive regulation of cell cycle	6	2.448979592	0.001119298	EGFR, CCND1, ID2, TBX3, SMAD6, PIM1	188	57	13528	7.574468085	0.833539944	0.054490409	1.857983488
GOTERM_BP_FAT	GO:0051329~interphase of mitotic cell cycle	7	2.857142857	0.00303901	EGFR, ACVR1B, CCND1, CDKN2C, BCL2, CDKN2D, PIM1	188	103	13528	4.890311919	0.992348572	0.096535064	4.969251917
GOTERM_BP_FAT	GO:0051325~interphase	7	2.857142857	0.00350488	EGFR, ACVR1B, CCND1, CDKN2C, BCL2, CDKN2D, PIM1	188	106	13528	4.751906865	0.996379593	0.10436203	5.710173978
GOTERM_BP_FAT	GO:0000079~regulation of cyclin-dependent protein kinase activity	5	2.040816327	0.006526759	EGFR, CCND1, CDKN2C, CDKN2D, PIM1	188	54	13528	6.662726556	0.999972008	0.148951366	10.38588587
GOTERM_BP_FAT	GO:0045860~positive regulation of protein kinase activity	9	3.673469388	0.012382585	EGFR, CCND1, DGKB, MADD, LRRN3, PIM1, GNG3, CERK, CHRNA3	188	223	13528	2.904112203	0.999999998	0.223151466	18.83265038
GOTERM_BP_FAT	GO:0042325~regulation of phosphorylation	14	5.714285714	0.012802922	EGFR, MADD, SMAD7, SMAD6, LRRN3, PIM1, CCND1, DGKB, CDKN2C, CDKN2D, BCL2, CERK, GNG3, CHRNA3	188	466	13528	2.161811707	0.999999999	0.220070764	19.40922409
GOTERM_BP_FAT	GO:0033674~positive regulation of kinase activity	9	3.673469388	0.015083998	EGFR, CCND1, DGKB, MADD, LRRN3, PIM1, GNG3, CERK, CHRNA3	188	231	13528	2.803536889	1	0.243985737	22.47159185
GOTERM_BP_FAT	GO:0051726~regulation of cell cycle	11	4.489795918	0.016951967	EGFR, CCND1, ID2, TBX3, MADD, CDKN2C, PCBP4, BCL2, CDKN2D, SMAD6, PIM1	188	331	13528	2.39133509	1	0.26476068	24.8975181
GOTERM_BP_FAT	GO:0019220~regulation of phosphate metabolic process	14	5.714285714	0.017291333	EGFR, MADD, SMAD7, SMAD6, LRRN3, PIM1, CCND1, DGKB, CDKN2C, CDKN2D, BCL2, CERK, GNG3, CHRNA3	188	485	13528	2.077122176	1	0.266761318	25.33051697
GOTERM_BP_FAT	GO:0051174~regulation of phosphorus metabolic process	14	5.714285714	0.017291333	EGFR, MADD, SMAD7, SMAD6, LRRN3, PIM1, CCND1, DGKB, CDKN2C, CDKN2D, BCL2, CERK, GNG3, CHRNA3	188	485	13528	2.077122176	1	0.266761318	25.33051697
GOTERM_BP_FAT	GO:0051347~positive regulation of transferase activity	9	3.673469388	0.018475821	EGFR, CCND1, DGKB, MADD, LRRN3, PIM1, GNG3, CERK, CHRNA3	188	240	13528	2.698404255	1	0.274603716	26.82348865
GOTERM_BP_FAT	GO:0045859~regulation of protein kinase activity	11	4.489795918	0.021767549	EGFR, CCND1, DGKB, MADD, CDKN2C, CDKN2D, LRRN3, PIM1, GNG3, CERK, CHRNA3	188	345	13528	2.294295405	1	0.307210125	30.82647751
GOTERM_BP_FAT	GO:0043549~regulation of kinase activity	11	4.489795918	0.026769009	EGFR, CCND1, DGKB, MADD, CDKN2C, CDKN2D, LRRN3, PIM1, GNG3, CERK, CHRNA3	188	357	13528	2.217176232	1	0.352354971	36.51657683
GOTERM_BP_FAT	GO:0051338~regulation of transferase activity	11	4.489795918	0.034078568	EGFR, CCND1, DGKB, MADD, CDKN2C, CDKN2D, LRRN3, PIM1, GNG3, CERK, CHRNA3	188	372	13528	2.127773965	1	0.382888417	44.04604511
GOTERM_BP_FAT	GO:0000165~MAPKKK cascade	6	2.448979592	0.111939934	EGFR, DOK4, MADD, LRRN3, SMAD1, GNG3	188	184	13528	2.346438483	1	0.64205423	86.3038157
GOTERM_BP_FAT	GO:0007346~regulation of mitotic cell cycle	5	2.040816327	0.159405997	EGFR, CCND1, PCBP4, BCL2, SMAD6	188	152	13528	2.367021277	1	0.730546284	94.54118001
GOTERM_BP_FAT	GO:0043406~positive regulation of MAP kinase activity	4	1.632653061	0.167351831	EGFR, MADD, LRRN3, GNG3	188	102	13528	2.821860659	1	0.739464704	95.34387807
GOTERM_BP_FAT	GO:0032147~activation of protein kinase activity	4	1.632653061	0.209171083	EGFR, DGKB, CERK, CHRNA3	188	114	13528	2.524822695	1	0.797856302	98.03546897
GOTERM_BP_FAT	GO:0044093~positive regulation of molecular function	11	4.489795918	0.292513625	EGFR, AMH, CCND1, DGKB, MADD, BCL2, LRRN3, PIM1, GNG3, CERK, CHRNA3	188	586	13528	1.350737056	1	0.879309184	99.69567841
GOTERM_BP_FAT	GO:0043085~positive regulation of catalytic activity	10	4.081632653	0.292763781	EGFR, CCND1, DGKB, MADD, BCL2, LRRN3, PIM1, GNG3, CERK, CHRNA3	188	520	13528	1.383797054	1	0.878596556	99.69747536
GOTERM_BP_FAT	GO:0043405~regulation of MAP kinase activity	4	1.632653061	0.309345159	EGFR, MADD, LRRN3, GNG3	188	141	13528	2.041346009	1	0.891315308	99.79666306
GOTERM_BP_FAT	GO:0000187~activation of MAPK activity	3	1.224489796	0.313684761	MADD, LRRN3, GNG3	188	82	13528	2.632589517	1	0.892688629	99.81703221
GOTERM_BP_FAT	GO:0000278~mitotic cell cycle	7	2.857142857	0.404510195	EGFR, ACVR1B, CCND1, CDKN2C, BCL2, CDKN2D, PIM1	188	370	13528	1.361357102	1	0.937110326	99.98301849
GOTERM_BP_FAT	GO:0022403~cell cycle phase	7	2.857142857	0.511533772	EGFR, ACVR1B, CCND1, CDKN2C, BCL2, CDKN2D, PIM1	188	414	13528	1.216671806	1	0.968415778	99.99938464
GOTERM_BP_FAT	GO:0007243~protein kinase cascade	6	2.448979592	0.583342443	EGFR, DOK4, MADD, LRRN3, SMAD1, GNG3	188	370	13528	1.166877516	1	0.982798934	99.99995708
Annotation Cluster 29	Enrichment Score: 1.442342050923476
Category	Term	Count	%	PValue	Genes	List Total	Pop Hits	Pop Total	Fold Enrichment	Bonferroni	Benjamini	FDR
INTERPRO	IPR002165:Plexin	4	1.632653061	0.007971648	PLXNC1, SEMA6C, PLXNA4, ATRNL1	223	31	16659	9.639230435	0.977307002	0.315159891	10.80589057
INTERPRO	IPR003659:Plexin/semaphorin/integrin	4	1.632653061	0.021973024	PLXNC1, SEMA6C, PLXNA4, ATRNL1	223	45	16659	6.640358744	0.999972714	0.527941276	27.19974989
SMART	SM00423:PSI	4	1.632653061	0.037856883	PLXNC1, SEMA6C, PLXNA4, ATRNL1	151	45	9079	5.344518028	0.992562294	0.503499309	36.08106185
UP_SEQ_FEATURE	domain:Sema	3	1.224489796	0.056691002	PLXNC1, SEMA6C, PLXNA4	239	31	19113	7.739101093	1	0.8387687	59.25130087
INTERPRO	IPR001627:Semaphorin/CD100 antigen	3	1.224489796	0.063861362	PLXNC1, SEMA6C, PLXNA4	223	31	16659	7.229422827	1	0.758000945	61.04987742
SMART	SM00630:Sema	3	1.224489796	0.092387365	PLXNC1, SEMA6C, PLXNA4	151	31	9079	5.818628498	0.999995498	0.785379617	67.50848132
Annotation Cluster 30	Enrichment Score: 1.4347763540125194
Category	Term	Count	%	PValue	Genes	List Total	Pop Hits	Pop Total	Fold Enrichment	Bonferroni	Benjamini	FDR
GOTERM_CC_FAT	GO:0008021~synaptic vesicle	6	2.448979592	0.00402325	SYT1, SYT11, SYN3, TH, ATP6V1G2, DOC2B	178	76	12782	5.669130692	0.630552683	0.086546188	5.092913751
INTERPRO	IPR001565:Synaptotagmin	3	1.224489796	0.018761114	SYT1, SYT11, DOC2B	223	16	16659	14.00700673	0.999871336	0.497972543	23.70821547
UP_SEQ_FEATURE	domain:C2 2	4	1.632653061	0.032598335	SYT1, SYT11, CPNE2, DOC2B	239	56	19113	5.712193664	1	0.740033336	39.93845867
UP_SEQ_FEATURE	domain:C2 1	4	1.632653061	0.032598335	SYT1, SYT11, CPNE2, DOC2B	239	56	19113	5.712193664	1	0.740033336	39.93845867
INTERPRO	IPR018029:C2 membrane targeting protein	5	2.040816327	0.053355774	SYT1, SYT11, CPNE2, DOC2B, RIMS3	223	106	16659	3.523775277	1	0.726587985	54.31672271
INTERPRO	IPR000008:C2 calcium-dependent membrane targeting	5	2.040816327	0.110775211	SYT1, SYT11, CPNE2, DOC2B, RIMS3	223	137	16659	2.726424667	1	0.852646323	81.31564898
SMART	SM00239:C2	5	2.040816327	0.190860058	SYT1, SYT11, CPNE2, DOC2B, RIMS3	151	137	9079	2.194373278	1	0.853565631	91.42281555
Annotation Cluster 31	Enrichment Score: 1.4181522716898383
Category	Term	Count	%	PValue	Genes	List Total	Pop Hits	Pop Total	Fold Enrichment	Bonferroni	Benjamini	FDR
GOTERM_BP_FAT	GO:0042391~regulation of membrane potential	8	3.265306122	0.002589535	CD9, SBF2, SMAD7, BCL2, GRIK3, MGEA5, CHRNA3, DMPK	188	134	13528	4.295966974	0.984254838	0.092026467	4.249217734
GOTERM_BP_FAT	GO:0051899~membrane depolarization	5	2.040816327	0.002864467	SMAD7, BCL2, MGEA5, CHRNA3, DMPK	188	43	13528	8.367144978	0.989873431	0.095016866	4.690250994
GOTERM_BP_FAT	GO:0044057~regulation of system process	11	4.489795918	0.010834735	EGFR, PPFIA3, SSTR2, ADM, SMAD7, GRIK3, TH, MGEA5, DBH, CHRNA3, DMPK	188	309	13528	2.561591958	0.999999973	0.215129895	16.67586169
GOTERM_BP_FAT	GO:0006873~cellular ion homeostasis	10	4.081632653	0.075486981	CD9, ADM, SBF2, SMAD7, BCL2, GRIK3, MGEA5, GNG3, CHRNA3, DMPK	188	374	13528	1.923995904	1	0.555456157	73.1360953
GOTERM_BP_FAT	GO:0055082~cellular chemical homeostasis	10	4.081632653	0.081474461	CD9, ADM, SBF2, SMAD7, BCL2, GRIK3, MGEA5, GNG3, CHRNA3, DMPK	188	380	13528	1.893617021	1	0.570487723	75.90569039
GOTERM_BP_FAT	GO:0048878~chemical homeostasis	12	4.897959184	0.098474715	CD9, ADM, SBF2, SMAD7, BCL2, GRIK3, MGEA5, GNG3, FOXO3, DBH, CHRNA3, DMPK	188	512	13528	1.68650266	1	0.616866169	82.37836237
GOTERM_BP_FAT	GO:0050801~ion homeostasis	10	4.081632653	0.114363413	CD9, ADM, SBF2, SMAD7, BCL2, GRIK3, MGEA5, GNG3, CHRNA3, DMPK	188	409	13528	1.759350778	1	0.646468163	86.91646157
GOTERM_BP_FAT	GO:0042592~homeostatic process	15	6.12244898	0.15725392	SMAD7, GRIK3, FOXO3, SMAD1, DBH, DMPK, CD9, MLL5, ID2, ADM, SBF2, BCL2, MGEA5, GNG3, CHRNA3	188	751	13528	1.437232626	1	0.728652323	94.30236298
GOTERM_BP_FAT	GO:0019725~cellular homeostasis	10	4.081632653	0.196987563	CD9, ADM, SBF2, SMAD7, BCL2, GRIK3, MGEA5, GNG3, CHRNA3, DMPK	188	466	13528	1.544151219	1	0.78572748	97.46224401
Annotation Cluster 32	Enrichment Score: 1.4101999681211859
Category	Term	Count	%	PValue	Genes	List Total	Pop Hits	Pop Total	Fold Enrichment	Bonferroni	Benjamini	FDR
GOTERM_BP_FAT	GO:0042981~regulation of apoptosis	24	9.795918367	7.26E-04	EGFR, TXNIP, TBX3, MADD, SMAD6, CLU, PIM1, FOXO3, DBH, TRAIP, ACVR1B, EPHA7, EYA1, SFRP1, CDKN2C, PCBP4, BTG1, TIA1, CDKN2D, BCL2, CTSB, MKL1, BMF, TOP2A	188	804	13528	2.147983487	0.687521097	0.040692406	1.209343234
GOTERM_BP_FAT	GO:0043067~regulation of programmed cell death	24	9.795918367	8.31E-04	EGFR, TXNIP, TBX3, MADD, SMAD6, CLU, PIM1, FOXO3, DBH, TRAIP, ACVR1B, EPHA7, EYA1, SFRP1, CDKN2C, PCBP4, BTG1, TIA1, CDKN2D, BCL2, CTSB, MKL1, BMF, TOP2A	188	812	13528	2.126821088	0.735679096	0.044845777	1.382145337
GOTERM_BP_FAT	GO:0010941~regulation of cell death	24	9.795918367	8.73E-04	EGFR, TXNIP, TBX3, MADD, SMAD6, CLU, PIM1, FOXO3, DBH, TRAIP, ACVR1B, EPHA7, EYA1, SFRP1, CDKN2C, PCBP4, BTG1, TIA1, CDKN2D, BCL2, CTSB, MKL1, BMF, TOP2A	188	815	13528	2.118992299	0.753046533	0.04554856	1.45222754
GOTERM_BP_FAT	GO:0043066~negative regulation of apoptosis	10	4.081632653	0.05763231	EGFR, EYA1, TBX3, SFRP1, BCL2, CDKN2D, SMAD6, CLU, PIM1, MKL1	188	354	13528	2.032696238	1	0.50797027	62.99276139
GOTERM_BP_FAT	GO:0043069~negative regulation of programmed cell death	10	4.081632653	0.061739426	EGFR, EYA1, TBX3, SFRP1, BCL2, CDKN2D, SMAD6, CLU, PIM1, MKL1	188	359	13528	2.004385705	1	0.512519955	65.60302292
GOTERM_BP_FAT	GO:0060548~negative regulation of cell death	10	4.081632653	0.062602404	EGFR, EYA1, TBX3, SFRP1, BCL2, CDKN2D, SMAD6, CLU, PIM1, MKL1	188	360	13528	1.998817967	1	0.515085962	66.12900844
GOTERM_BP_FAT	GO:0043065~positive regulation of apoptosis	10	4.081632653	0.142170228	TXNIP, ACVR1B, EPHA7, CDKN2C, PCBP4, BCL2, TIA1, FOXO3, TRAIP, TOP2A	188	430	13528	1.673428996	1	0.706994398	92.33142642
GOTERM_BP_FAT	GO:0043068~positive regulation of programmed cell death	10	4.081632653	0.146404884	TXNIP, ACVR1B, EPHA7, CDKN2C, PCBP4, BCL2, TIA1, FOXO3, TRAIP, TOP2A	188	433	13528	1.661834799	1	0.71128963	92.94131934
GOTERM_BP_FAT	GO:0010942~positive regulation of cell death	10	4.081632653	0.149263321	TXNIP, ACVR1B, EPHA7, CDKN2C, PCBP4, BCL2, TIA1, FOXO3, TRAIP, TOP2A	188	435	13528	1.65419418	1	0.715305636	93.32689253
GOTERM_BP_FAT	GO:0006916~anti-apoptosis	6	2.448979592	0.159920645	TBX3, SFRP1, BCL2, CDKN2D, CLU, MKL1	188	206	13528	2.095847965	1	0.728470566	94.59687926
GOTERM_BP_FAT	GO:0006917~induction of apoptosis	6	2.448979592	0.45205117	ACVR1B, CDKN2C, PCBP4, TIA1, FOXO3, TRAIP	188	320	13528	1.349202128	1	0.954808468	99.9957844
GOTERM_BP_FAT	GO:0012502~induction of programmed cell death	6	2.448979592	0.453615194	ACVR1B, CDKN2C, PCBP4, TIA1, FOXO3, TRAIP	188	321	13528	1.344999006	1	0.955022253	99.99598143
Annotation Cluster 33	Enrichment Score: 1.3487157019535925
Category	Term	Count	%	PValue	Genes	List Total	Pop Hits	Pop Total	Fold Enrichment	Bonferroni	Benjamini	FDR
GOTERM_BP_FAT	GO:0009880~embryonic pattern specification	4	1.632653061	0.009603024	TBX3, SMAD6, DLL1, SMAD1	188	32	13528	8.994680851	0.999999805	0.19554308	14.92120258
GOTERM_BP_FAT	GO:0007389~pattern specification process	9	3.673469388	0.032262555	ASCL1, EYA1, NRP1, TBX3, SFRP1, SMAD6, TBX20, DLL1, SMAD1	188	267	13528	2.425531915	1	0.379548912	42.25804567
GOTERM_BP_FAT	GO:0003002~regionalization	5	2.040816327	0.290232548	TBX3, SFRP1, SMAD6, TBX20, DLL1	188	197	13528	1.826331137	1	0.879862404	99.67882325
Annotation Cluster 34	Enrichment Score: 1.3465297941058063
Category	Term	Count	%	PValue	Genes	List Total	Pop Hits	Pop Total	Fold Enrichment	Bonferroni	Benjamini	FDR
GOTERM_BP_FAT	GO:0048732~gland development	7	2.857142857	0.011135116	EGFR, GATA2, EYA1, TBX3, SFRP1, BCL2, ISL1	188	135	13528	3.731126872	0.999999984	0.215148741	17.0985839
GOTERM_BP_FAT	GO:0045165~cell fate commitment	7	2.857142857	0.012727394	ASCL1, GATA2, EYA1, BCL2, DLL1, SMAD1, ISL1	188	139	13528	3.623756314	0.999999999	0.221268913	19.30590688
GOTERM_BP_FAT	GO:0021983~pituitary gland development	3	1.224489796	0.056810102	GATA2, EYA1, ISL1	188	28	13528	7.709726444	1	0.505422033	62.44831804
GOTERM_BP_FAT	GO:0035270~endocrine system development	4	1.632653061	0.070248043	GATA2, EYA1, CLU, ISL1	188	69	13528	4.171446192	1	0.54280069	70.46984326
GOTERM_BP_FAT	GO:0021536~diencephalon development	3	1.224489796	0.092432043	GATA2, EYA1, ISL1	188	37	13528	5.834387579	1	0.600999422	80.29250789
GOTERM_BP_FAT	GO:0030900~forebrain development	5	2.040816327	0.159405997	ASCL1, GATA2, EYA1, TBX3, ISL1	188	152	13528	2.367021277	1	0.730546284	94.54118001
Annotation Cluster 35	Enrichment Score: 1.3343976523490744
Category	Term	Count	%	PValue	Genes	List Total	Pop Hits	Pop Total	Fold Enrichment	Bonferroni	Benjamini	FDR
GOTERM_BP_FAT	GO:0006029~proteoglycan metabolic process	4	1.632653061	0.021398523	HS3ST5, SPOCK3, SULF2, CHST8	188	43	13528	6.693715982	1	0.30548099	30.38818458
GOTERM_BP_FAT	GO:0009100~glycoprotein metabolic process	7	2.857142857	0.061667667	ST6GALNAC5, HS3ST5, SPOCK3, SULF2, CHST8, MGEA5, ALK	188	202	13528	2.493574889	1	0.514576382	65.55894156
GOTERM_BP_FAT	GO:0006790~sulfur metabolic process	5	2.040816327	0.075225613	SULT4A1, HS3ST5, SPOCK3, SULF2, CHST8	188	115	13528	3.128584644	1	0.556488817	73.00862902
Annotation Cluster 36	Enrichment Score: 1.3023901223670917
Category	Term	Count	%	PValue	Genes	List Total	Pop Hits	Pop Total	Fold Enrichment	Bonferroni	Benjamini	FDR
GOTERM_BP_FAT	GO:0000082~G1/S transition of mitotic cell cycle	7	2.857142857	1.18E-04	EGFR, ACVR1B, CCND1, CDKN2C, BCL2, CDKN2D, PIM1	188	56	13528	8.994680851	0.171830726	0.011029181	0.197014319
GOTERM_MF_FAT	GO:0019899~enzyme binding	20	8.163265306	1.28E-04	EGFR, SMAD7, VIM, GRIN3A, FOXO3, SMAD1, PTPRN, CAMK2N1, ACVR1B, MLL5, CCND1, MYRIP, CDKN2C, BTG1, SBF2, CDKN2D, BCL2, GRK5, PRIMA1, TOP2A	182	523	12983	2.727922173	0.04933169	0.04933169	0.178155374
GOTERM_MF_FAT	GO:0019900~kinase binding	10	4.081632653	9.10E-04	CCND1, BTG1, CDKN2C, CDKN2D, VIM, SMAD1, GRK5, FOXO3, TOP2A, CAMK2N1	182	179	12983	3.985204739	0.302072787	0.085986663	1.259620585
GOTERM_MF_FAT	GO:0019901~protein kinase binding	9	3.673469388	0.001050047	CCND1, CDKN2C, CDKN2D, VIM, SMAD1, GRK5, FOXO3, TOP2A, CAMK2N1	182	147	12983	4.367459072	0.339650828	0.079646374	1.452053329
GOTERM_BP_FAT	GO:0051329~interphase of mitotic cell cycle	7	2.857142857	0.00303901	EGFR, ACVR1B, CCND1, CDKN2C, BCL2, CDKN2D, PIM1	188	103	13528	4.890311919	0.992348572	0.096535064	4.969251917
GOTERM_BP_FAT	GO:0051325~interphase	7	2.857142857	0.00350488	EGFR, ACVR1B, CCND1, CDKN2C, BCL2, CDKN2D, PIM1	188	106	13528	4.751906865	0.996379593	0.10436203	5.710173978
GOTERM_BP_FAT	GO:0045737~positive regulation of cyclin-dependent protein kinase activity	3	1.224489796	0.005038188	EGFR, CCND1, PIM1	188	8	13528	26.98404255	0.999692343	0.128081886	8.1105805
GOTERM_BP_FAT	GO:0000079~regulation of cyclin-dependent protein kinase activity	5	2.040816327	0.006526759	EGFR, CCND1, CDKN2C, CDKN2D, PIM1	188	54	13528	6.662726556	0.999972008	0.148951366	10.38588587
GOTERM_BP_FAT	GO:0051726~regulation of cell cycle	11	4.489795918	0.016951967	EGFR, CCND1, ID2, TBX3, MADD, CDKN2C, PCBP4, BCL2, CDKN2D, SMAD6, PIM1	188	331	13528	2.39133509	1	0.26476068	24.8975181
GOTERM_MF_FAT	GO:0016538~cyclin-dependent protein kinase regulator activity	3	1.224489796	0.022912929	CCND1, CDKN2C, CDKN2D	182	17	12983	12.5885585	0.999894406	0.564976457	27.58214471
SP_PIR_KEYWORDS	Proto-oncogene	8	3.265306122	0.024422948	EGFR, CCND1, BTG1, BCL2, PIM1, FOXO3, ALK, MKL1	239	230	19235	2.799345097	0.998939632	0.231587387	27.84794206
GOTERM_MF_FAT	GO:0019887~protein kinase regulator activity	5	2.040816327	0.02649455	CCND1, MADD, CDKN2C, CDKN2D, CAMK2N1	182	81	12983	4.403405237	0.999975245	0.53121261	31.19168755
GOTERM_MF_FAT	GO:0019207~kinase regulator activity	5	2.040816327	0.040960753	CCND1, MADD, CDKN2C, CDKN2D, CAMK2N1	182	93	12983	3.835223916	0.999999933	0.544644109	44.13799047
GOTERM_BP_FAT	GO:0009411~response to UV	4	1.632653061	0.048089672	EGFR, CCND1, BCL2, CDKN2D	188	59	13528	4.87847097	1	0.468065611	56.19106581
GOTERM_BP_FAT	GO:0007050~cell cycle arrest	5	2.040816327	0.054476236	MLL5, CDKN2C, PCBP4, CDKN2D, SESN3	188	103	13528	3.493079942	1	0.498354587	60.86157543
GOTERM_BP_FAT	GO:0031667~response to nutrient levels	7	2.857142857	0.055972056	CCND1, SSTR2, MLL5, MAP1LC3A, ADM, BCL2, CDKN2D	188	197	13528	2.556863592	1	0.505369952	61.88564228
GOTERM_BP_FAT	GO:0033273~response to vitamin	4	1.632653061	0.063184822	CCND1, MLL5, BCL2, CDKN2D	188	66	13528	4.361057382	1	0.515998521	66.47970754
BIOCARTA	h_cellcyclePathway:Cyclins and Cell Cycle Regulation	3	1.224489796	0.068294664	CCND1, CDKN2C, CDKN2D	26	25	1437	6.632307692	0.98918991	0.98918991	51.25835755
GOTERM_BP_FAT	GO:0031099~regeneration	4	1.632653061	0.070248043	IGSF10, CCND1, ADM, BCL2	188	69	13528	4.171446192	1	0.54280069	70.46984326
GOTERM_BP_FAT	GO:0009991~response to extracellular stimulus	7	2.857142857	0.085106544	CCND1, SSTR2, MLL5, MAP1LC3A, ADM, BCL2, CDKN2D	188	220	13528	2.289555126	1	0.580345879	77.45247533
GOTERM_MF_FAT	GO:0004860~protein kinase inhibitor activity	3	1.224489796	0.089485624	CDKN2C, CDKN2D, CAMK2N1	182	36	12983	5.94459707	1	0.708966512	72.88749951
GOTERM_MF_FAT	GO:0019210~kinase inhibitor activity	3	1.224489796	0.093763189	CDKN2C, CDKN2D, CAMK2N1	182	37	12983	5.783932284	1	0.703378775	74.60802375
GOTERM_BP_FAT	GO:0009416~response to light stimulus	5	2.040816327	0.124311243	EGFR, CCND1, BCL2, CDKN2D, DBH	188	138	13528	2.60715387	1	0.671326768	89.1714181
GOTERM_BP_FAT	GO:0007584~response to nutrient	5	2.040816327	0.129104123	CCND1, SSTR2, MLL5, BCL2, CDKN2D	188	140	13528	2.569908815	1	0.682312816	90.12229394
GOTERM_BP_FAT	GO:0009314~response to radiation	6	2.448979592	0.143720407	EGFR, EYA1, CCND1, BCL2, CDKN2D, DBH	188	200	13528	2.158723404	1	0.707632871	92.56022142
GOTERM_BP_FAT	GO:0009628~response to abiotic stimulus	8	3.265306122	0.247753391	TXNIP, EGFR, EYA1, CCND1, ADM, BCL2, CDKN2D, DBH	188	368	13528	1.564292322	1	0.840843062	99.14985983
GOTERM_BP_FAT	GO:0051384~response to glucocorticoid stimulus	3	1.224489796	0.293246887	CCND1, ADM, BCL2	188	78	13528	2.767594108	1	0.878129067	99.70091746
GOTERM_BP_FAT	GO:0031960~response to corticosteroid stimulus	3	1.224489796	0.32893131	CCND1, ADM, BCL2	188	85	13528	2.539674593	1	0.904424775	99.8744009
GOTERM_BP_FAT	GO:0022402~cell cycle process	10	4.081632653	0.380140908	EGFR, ACVR1B, CCND1, MLL5, CDKN2C, PCBP4, BCL2, CDKN2D, PIM1, SESN3	188	565	13528	1.273583129	1	0.928663142	99.96675898
GOTERM_BP_FAT	GO:0042327~positive regulation of phosphorylation	3	1.224489796	0.388824868	EGFR, CCND1, BCL2	188	97	13528	2.225488046	1	0.931522412	99.97375391
GOTERM_BP_FAT	GO:0010562~positive regulation of phosphorus metabolic process	3	1.224489796	0.403447097	EGFR, CCND1, BCL2	188	100	13528	2.158723404	1	0.937091548	99.98250361
GOTERM_BP_FAT	GO:0045937~positive regulation of phosphate metabolic process	3	1.224489796	0.403447097	EGFR, CCND1, BCL2	188	100	13528	2.158723404	1	0.937091548	99.98250361
GOTERM_BP_FAT	GO:0000278~mitotic cell cycle	7	2.857142857	0.404510195	EGFR, ACVR1B, CCND1, CDKN2C, BCL2, CDKN2D, PIM1	188	370	13528	1.361357102	1	0.937110326	99.98301849
SP_PIR_KEYWORDS	cell cycle	7	2.857142857	0.503335666	TXNIP, SEPT3, CCND1, MLL5, CDKN2C, CDKN2D, PIM1	239	461	19235	1.222056835	1	0.942203228	99.99027442
SP_PIR_KEYWORDS	tumor suppressor	3	1.224489796	0.507354725	EGFR, CDKN2C, CDKN2D	239	137	19235	1.762361421	1	0.939282429	99.99126353
GOTERM_BP_FAT	GO:0007049~cell cycle	12	4.897959184	0.510330104	TXNIP, EGFR, ACVR1B, SEPT3, CCND1, MLL5, CDKN2C, PCBP4, BCL2, CDKN2D, PIM1, SESN3	188	776	13528	1.112744023	1	0.968369446	99.99935875
GOTERM_BP_FAT	GO:0022403~cell cycle phase	7	2.857142857	0.511533772	EGFR, ACVR1B, CCND1, CDKN2C, BCL2, CDKN2D, PIM1	188	414	13528	1.216671806	1	0.968415778	99.99938464
KEGG_PATHWAY	hsa04110:Cell cycle	3	1.224489796	0.547563984	CCND1, CDKN2C, CDKN2D	75	125	5085	1.6272	1	0.914931863	99.98105901
Annotation Cluster 37	Enrichment Score: 1.29535786479849
Category	Term	Count	%	PValue	Genes	List Total	Pop Hits	Pop Total	Fold Enrichment	Bonferroni	Benjamini	FDR
GOTERM_BP_FAT	GO:0042326~negative regulation of phosphorylation	4	1.632653061	0.02411839	CDKN2C, SMAD7, CDKN2D, SMAD6	188	45	13528	6.396217494	1	0.328905325	33.55823708
GOTERM_BP_FAT	GO:0010563~negative regulation of phosphorus metabolic process	4	1.632653061	0.028532108	CDKN2C, SMAD7, CDKN2D, SMAD6	188	48	13528	5.996453901	1	0.365142889	38.41527843
GOTERM_BP_FAT	GO:0045936~negative regulation of phosphate metabolic process	4	1.632653061	0.028532108	CDKN2C, SMAD7, CDKN2D, SMAD6	188	48	13528	5.996453901	1	0.365142889	38.41527843
GOTERM_BP_FAT	GO:0043086~negative regulation of catalytic activity	6	2.448979592	0.335391865	SSTR2, SMAD7, CDKN2D, SMAD6, NPY2R, GABBR1	188	277	13528	1.558645057	1	0.905709507	99.89318559
Annotation Cluster 38	Enrichment Score: 1.2760027289435134
Category	Term	Count	%	PValue	Genes	List Total	Pop Hits	Pop Total	Fold Enrichment	Bonferroni	Benjamini	FDR
GOTERM_MF_FAT	GO:0008146~sulfotransferase activity	4	1.632653061	0.030739852	SULT4A1, HS3ST5, CHST8, CHST15	182	49	12983	5.823278762	0.999995595	0.477480924	35.2536142
GOTERM_MF_FAT	GO:0016782~transferase activity, transferring sulfur-containing groups	4	1.632653061	0.047056639	SULT4A1, HS3ST5, CHST8, CHST15	182	58	12983	4.91966654	0.999999995	0.562981316	48.88350946
UP_SEQ_FEATURE	nucleotide phosphate-binding region:PAPS	3	1.224489796	0.059987363	SULT4A1, HS3ST5, CHST8	239	32	19113	7.497254184	1	0.844752141	61.38750152
INTERPRO	IPR000863:Sulfotransferase	3	1.224489796	0.063861362	SULT4A1, HS3ST5, CHST15	223	31	16659	7.229422827	1	0.758000945	61.04987742
GOTERM_BP_FAT	GO:0006790~sulfur metabolic process	5	2.040816327	0.075225613	SULT4A1, HS3ST5, SPOCK3, SULF2, CHST8	188	115	13528	3.128584644	1	0.556488817	73.00862902
Annotation Cluster 39	Enrichment Score: 1.2414209941618457
Category	Term	Count	%	PValue	Genes	List Total	Pop Hits	Pop Total	Fold Enrichment	Bonferroni	Benjamini	FDR
GOTERM_BP_FAT	GO:0006928~cell motion	17	6.93877551	9.22E-04	NRP1, VIM, L1CAM, SPOCK1, NRXN1, ISL1, DBH, SLIT3, ASCL1, CD9, EPHA7, SEMA6C, UNC5B, GAB2, BTG1, ID1, KAL1	188	475	13528	2.575319149	0.771505512	0.046504667	1.532275662
GOTERM_BP_FAT	GO:0016477~cell migration	7	2.857142857	0.185582791	ASCL1, NRP1, GAB2, BTG1, ID1, ISL1, DBH	188	276	13528	1.825007709	1	0.770946457	96.78622495
GOTERM_BP_FAT	GO:0051674~localization of cell	7	2.857142857	0.251539375	ASCL1, NRP1, GAB2, BTG1, ID1, ISL1, DBH	188	307	13528	1.640723543	1	0.844782111	99.21874166
GOTERM_BP_FAT	GO:0048870~cell motility	7	2.857142857	0.251539375	ASCL1, NRP1, GAB2, BTG1, ID1, ISL1, DBH	188	307	13528	1.640723543	1	0.844782111	99.21874166
Annotation Cluster 40	Enrichment Score: 1.2364386639218312
Category	Term	Count	%	PValue	Genes	List Total	Pop Hits	Pop Total	Fold Enrichment	Bonferroni	Benjamini	FDR
GOTERM_BP_FAT	GO:0051899~membrane depolarization	5	2.040816327	0.002864467	SMAD7, BCL2, MGEA5, CHRNA3, DMPK	188	43	13528	8.367144978	0.989873431	0.095016866	4.690250994
GOTERM_BP_FAT	GO:0010959~regulation of metal ion transport	4	1.632653061	0.101767415	CACNA2D1, BCL2, MGEA5, DMPK	188	81	13528	3.553454163	1	0.621215208	83.42572225
GOTERM_BP_FAT	GO:0043269~regulation of ion transport	4	1.632653061	0.157316811	CACNA2D1, BCL2, MGEA5, DMPK	188	99	13528	2.907371588	1	0.727124281	94.30947925
GOTERM_BP_FAT	GO:0051924~regulation of calcium ion transport	3	1.224489796	0.247068639	CACNA2D1, BCL2, MGEA5	188	69	13528	3.128584644	1	0.841088487	99.1368072
Annotation Cluster 41	Enrichment Score: 1.2223338029585553
Category	Term	Count	%	PValue	Genes	List Total	Pop Hits	Pop Total	Fold Enrichment	Bonferroni	Benjamini	FDR
GOTERM_BP_FAT	GO:0001505~regulation of neurotransmitter levels	7	2.857142857	3.19E-04	PPFIA3, SYT1, MAOA, SYN3, TH, PRIMA1, DBH	188	67	13528	7.517942204	0.400200083	0.025234118	0.533240801
GOTERM_BP_FAT	GO:0042133~neurotransmitter metabolic process	4	1.632653061	0.003298412	MAOA, TH, PRIMA1, DBH	188	22	13528	13.08317215	0.994955651	0.100386211	5.382479962
GOTERM_BP_FAT	GO:0042417~dopamine metabolic process	3	1.224489796	0.030672088	MAOA, TH, DBH	188	20	13528	10.79361702	1	0.372568168	40.64811789
GOTERM_BP_FAT	GO:0006576~biogenic amine metabolic process	5	2.040816327	0.045443098	CPT1B, MAOA, TH, LPCAT2, DBH	188	97	13528	3.709146743	1	0.454122413	54.1060854
GOTERM_BP_FAT	GO:0034311~diol metabolic process	3	1.224489796	0.079946201	MAOA, TH, DBH	188	34	13528	6.349186483	1	0.565583751	75.22548842
GOTERM_BP_FAT	GO:0006584~catecholamine metabolic process	3	1.224489796	0.079946201	MAOA, TH, DBH	188	34	13528	6.349186483	1	0.565583751	75.22548842
GOTERM_BP_FAT	GO:0009712~catechol metabolic process	3	1.224489796	0.079946201	MAOA, TH, DBH	188	34	13528	6.349186483	1	0.565583751	75.22548842
GOTERM_BP_FAT	GO:0042439~ethanolamine and derivative metabolic process	3	1.224489796	0.079946201	CPT1B, LPCAT2, DBH	188	34	13528	6.349186483	1	0.565583751	75.22548842
GOTERM_BP_FAT	GO:0018958~phenol metabolic process	3	1.224489796	0.084046259	MAOA, TH, DBH	188	35	13528	6.167781155	1	0.577799596	77.01086708
KEGG_PATHWAY	hsa00350:Tyrosine metabolism	3	1.224489796	0.133889955	MAOA, TH, DBH	75	44	5085	4.622727273	0.999996294	0.617862365	78.84975869
GOTERM_BP_FAT	GO:0006575~cellular amino acid derivative metabolic process	5	2.040816327	0.197554779	CPT1B, MAOA, TH, LPCAT2, DBH	188	166	13528	2.167392976	1	0.785344232	97.49209659
SP_PIR_KEYWORDS	oxidoreductase	4	1.632653061	0.9716576	MAOA, TH, EGLN3, DBH	239	562	19235	0.572819726	1	0.999969265	100
GOTERM_BP_FAT	GO:0055114~oxidation reduction	4	1.632653061	0.994009079	MAOA, TH, EGLN3, DBH	188	639	13528	0.450437852	1	0.999999999	100
Annotation Cluster 42	Enrichment Score: 1.1871525808081456
Category	Term	Count	%	PValue	Genes	List Total	Pop Hits	Pop Total	Fold Enrichment	Bonferroni	Benjamini	FDR
GOTERM_BP_FAT	GO:0043433~negative regulation of transcription factor activity	4	1.632653061	0.02411839	ID2, ID1, SMAD7, PIM1	188	45	13528	6.396217494	1	0.328905325	33.55823708
GOTERM_BP_FAT	GO:0043392~negative regulation of DNA binding	4	1.632653061	0.033344476	ID2, ID1, SMAD7, PIM1	188	51	13528	5.643721318	1	0.381516835	43.32963935
GOTERM_BP_FAT	GO:0051100~negative regulation of binding	4	1.632653061	0.048089672	ID2, ID1, SMAD7, PIM1	188	59	13528	4.87847097	1	0.468065611	56.19106581
GOTERM_BP_FAT	GO:0051090~regulation of transcription factor activity	5	2.040816327	0.054476236	AMH, ID2, ID1, SMAD7, PIM1	188	103	13528	3.493079942	1	0.498354587	60.86157543
GOTERM_BP_FAT	GO:0051098~regulation of binding	6	2.448979592	0.061218666	AMH, ID2, ID1, SMAD7, BCL2, PIM1	188	153	13528	2.821860659	1	0.51442665	65.28191392
GOTERM_BP_FAT	GO:0051101~regulation of DNA binding	5	2.040816327	0.086897718	AMH, ID2, ID1, SMAD7, PIM1	188	121	13528	2.973448215	1	0.58607771	78.18042931
GOTERM_BP_FAT	GO:0044092~negative regulation of molecular function	9	3.673469388	0.092477402	SSTR2, ID2, ID1, SMAD7, CDKN2D, SMAD6, NPY2R, PIM1, GABBR1	188	334	13528	1.938973118	1	0.599025899	80.30899557
GOTERM_BP_FAT	GO:0000122~negative regulation of transcription from RNA polymerase II promoter	6	2.448979592	0.307057978	MEIS2, ID2, ID1, SMAD7, KLF11, HSF4	188	266	13528	1.623100304	1	0.890052091	99.78508769
Annotation Cluster 43	Enrichment Score: 1.1585147592549185
Category	Term	Count	%	PValue	Genes	List Total	Pop Hits	Pop Total	Fold Enrichment	Bonferroni	Benjamini	FDR
SP_PIR_KEYWORDS	lipoprotein	14	5.714285714	0.057200343	SYT1, NPY2R, CLU, NTNG2, CNTFR, NCAM1, CD9, SSTR2, MAP1LC3A, LSAMP, RAB6B, GNG2, GNG3, GFRA2	239	642	19235	1.755041124	0.999999918	0.399423868	54.04565686
UP_SEQ_FEATURE	propeptide:Removed in mature form	7	2.857142857	0.066111169	MAP1LC3A, LSAMP, NTNG2, CNTFR, GNG2, GNG3, GFRA2	239	229	19113	2.444519559	1	0.8627541	65.08079101
SP_PIR_KEYWORDS	membrane protein	4	1.632653061	0.070301168	NCAM1, LSAMP, CNTFR, CD200	239	77	19235	4.18084008	0.999999998	0.447817375	61.79623803
SP_PIR_KEYWORDS	gpi-anchor	5	2.040816327	0.071443911	NCAM1, LSAMP, NTNG2, CNTFR, GFRA2	239	126	19235	3.193697284	0.999999999	0.443808382	62.411479
GOTERM_CC_FAT	GO:0031225~anchored to membrane	7	2.857142857	0.084883832	NCAM1, MAP1LC3A, LSAMP, NTNG2, CNTFR, RAB6B, GFRA2	178	220	12782	2.284831461	1	0.455893237	68.34152931
Annotation Cluster 44	Enrichment Score: 1.1101918969691984
Category	Term	Count	%	PValue	Genes	List Total	Pop Hits	Pop Total	Fold Enrichment	Bonferroni	Benjamini	FDR
GOTERM_CC_FAT	GO:0005624~membrane fraction	18	7.346938776	0.05620748	CPT1B, SEPT3, SLC6A2, KIF5A, L1CAM, FOXO3, PTPRN, DBH, STX1B, CAMK2N1, SDC3, SLIT3, SSTR2, DGKB, BCL2, SLC18A2, SLC18A3, CERK	178	809	12782	1.597727809	0.999999377	0.369300214	52.76738091
GOTERM_CC_FAT	GO:0005626~insoluble fraction	18	7.346938776	0.073454001	CPT1B, SEPT3, SLC6A2, KIF5A, L1CAM, FOXO3, PTPRN, DBH, STX1B, CAMK2N1, SDC3, SLIT3, SSTR2, DGKB, BCL2, SLC18A2, SLC18A3, CERK	178	839	12782	1.54059809	0.999999993	0.425488942	62.81326928
GOTERM_CC_FAT	GO:0000267~cell fraction	21	8.571428571	0.113139627	CPT1B, SEPT3, SLC6A2, KIF5A, L1CAM, FOXO3, PTPRN, DBH, STX1B, CAMK2N1, SDC3, SLIT3, SSTR2, DGKB, ADM, BCL2, SLC18A2, SLC18A3, CTSB, GRK5, CERK	178	1083	12782	1.392418065	1	0.523562245	78.91971446
Annotation Cluster 45	Enrichment Score: 1.1015428159733094
Category	Term	Count	%	PValue	Genes	List Total	Pop Hits	Pop Total	Fold Enrichment	Bonferroni	Benjamini	FDR
GOTERM_CC_FAT	GO:0030424~axon	8	3.265306122	0.006641883	NCAM1, NRP1, GRIK3, TH, VIM, L1CAM, DBH, SDC3	178	159	12782	3.613030881	0.80718371	0.097761235	8.277988233
GOTERM_CC_FAT	GO:0043195~terminal button	3	1.224489796	0.046447485	GRIK3, TH, L1CAM	178	25	12782	8.617078652	0.999992091	0.333080974	46.02701076
GOTERM_CC_FAT	GO:0043679~nerve terminal	3	1.224489796	0.092696202	GRIK3, TH, L1CAM	178	37	12782	5.82235044	1	0.47763879	71.67238674
GOTERM_CC_FAT	GO:0033267~axon part	3	1.224489796	0.171735335	GRIK3, TH, L1CAM	178	54	12782	3.989388265	1	0.628505247	91.311237
GOTERM_CC_FAT	GO:0044463~cell projection part	4	1.632653061	0.632573386	KIF5A, GRIK3, TH, L1CAM	178	234	12782	1.227504081	1	0.950998538	99.99976992
Annotation Cluster 46	Enrichment Score: 1.0968189000195951
Category	Term	Count	%	PValue	Genes	List Total	Pop Hits	Pop Total	Fold Enrichment	Bonferroni	Benjamini	FDR
SP_PIR_KEYWORDS	ionic channel	11	4.489795918	0.006414339	KCNH1, KCNQ5, CACNA2D1, SCN3B, GABRB1, GRIK3, CACNB3, GRIN3A, ANO6, FXYD6, CHRNA3	239	318	19235	2.783939896	0.831782061	0.112043916	8.143668278
GOTERM_CC_FAT	GO:0045211~postsynaptic membrane	7	2.857142857	0.011199968	EPHA7, GABRB1, GRIK3, GABBR1, GRIN3A, CAMK2N1, CHRNA3	178	135	12782	3.723429047	0.938085473	0.124076229	13.58779857
SP_PIR_KEYWORDS	postsynaptic cell membrane	6	2.448979592	0.011907099	GABRB1, GRIK3, GABBR1, GRIN3A, CAMK2N1, CHRNA3	239	110	19235	4.389882084	0.963776969	0.160236307	14.62539543
SP_PIR_KEYWORDS	ion transport	15	6.12244898	0.013159501	SLC22A17, KCNH1, ATP1B1, CACNA2D1, SCN3B, GABRB1, GRIK3, ATP6V1G2, CACNB3, GRIN3A, FXYD6, KCNQ5, SLC4A8, ANO6, CHRNA3	239	578	19235	2.088611718	0.974507694	0.160318238	16.04283945
GOTERM_MF_FAT	GO:0005230~extracellular ligand-gated ion channel activity	5	2.040816327	0.01802632	GABRB1, GRIK3, GRIN3A, STX1B, CHRNA3	182	72	12983	4.953830891	0.9992424	0.549939304	22.37351289
GOTERM_MF_FAT	GO:0005216~ion channel activity	12	4.897959184	0.019474423	KCNH1, KCNQ5, CACNA2D1, SCN3B, GABRB1, GRIK3, CACNB3, GRIN3A, STX1B, ANO6, FXYD6, CHRNA3	182	386	12983	2.217673518	0.999577063	0.54013791	23.9521924
GOTERM_MF_FAT	GO:0022838~substrate specific channel activity	12	4.897959184	0.0237661	KCNH1, KCNQ5, CACNA2D1, SCN3B, GABRB1, GRIK3, CACNB3, GRIN3A, STX1B, ANO6, FXYD6, CHRNA3	182	398	12983	2.15080899	0.99992522	0.54694732	28.45756757
GOTERM_CC_FAT	GO:0034702~ion channel complex	8	3.265306122	0.024034453	KCNH1, KCNQ5, CACNA2D1, GABRB1, AKAP6, CACNB3, ANO6, CHRNA3	178	205	12782	2.802302001	0.997543492	0.199529888	27.05347944
GOTERM_MF_FAT	GO:0005234~extracellular-glutamate-gated ion channel activity	3	1.224489796	0.028291493	GRIK3, GRIN3A, STX1B	182	19	12983	11.26344708	0.999988068	0.530342286	32.93904713
GOTERM_MF_FAT	GO:0015267~channel activity	12	4.897959184	0.029604653	KCNH1, KCNQ5, CACNA2D1, SCN3B, GABRB1, GRIK3, CACNB3, GRIN3A, STX1B, ANO6, FXYD6, CHRNA3	182	412	12983	2.077723248	0.999993006	0.523792577	34.18982775
GOTERM_MF_FAT	GO:0022836~gated channel activity	10	4.081632653	0.029803778	KCNH1, KCNQ5, CACNA2D1, SCN3B, GABRB1, GRIK3, CACNB3, GRIN3A, STX1B, CHRNA3	182	310	12983	2.30113435	0.99999355	0.504916492	34.37759105
GOTERM_MF_FAT	GO:0022803~passive transmembrane transporter activity	12	4.897959184	0.030057851	KCNH1, KCNQ5, CACNA2D1, SCN3B, GABRB1, GRIK3, CACNB3, GRIN3A, STX1B, ANO6, FXYD6, CHRNA3	182	413	12983	2.072692441	0.999994184	0.488147708	34.61644602
GOTERM_MF_FAT	GO:0015276~ligand-gated ion channel activity	6	2.448979592	0.032476825	KCNQ5, GABRB1, GRIK3, GRIN3A, STX1B, CHRNA3	182	127	12983	3.370165268	0.999997831	0.47903064	36.85046482
GOTERM_MF_FAT	GO:0022834~ligand-gated channel activity	6	2.448979592	0.032476825	KCNQ5, GABRB1, GRIK3, GRIN3A, STX1B, CHRNA3	182	127	12983	3.370165268	0.999997831	0.47903064	36.85046482
SP_PIR_KEYWORDS	neurotransmitter receptor	4	1.632653061	0.033560875	GABRB1, GRIK3, GABBR1, CHRNA3	239	57	19235	5.647801512	0.999921776	0.270355611	36.27676629
GOTERM_CC_FAT	GO:0034704~calcium channel complex	3	1.224489796	0.053381773	CACNA2D1, AKAP6, CACNB3	178	27	12782	7.978776529	0.999998696	0.363439479	50.90055792
GOTERM_MF_FAT	GO:0042165~neurotransmitter binding	5	2.040816327	0.055842954	SSTR2, GABRB1, NPY2R, GRIN3A, CHRNA3	182	103	12983	3.462872079	1	0.596634297	55.06830562
GOTERM_CC_FAT	GO:0034703~cation channel complex	5	2.040816327	0.110878261	KCNH1, KCNQ5, CACNA2D1, AKAP6, CACNB3	178	132	12782	2.720037453	1	0.524933453	78.21202236
GOTERM_BP_FAT	GO:0006811~ion transport	16	6.530612245	0.111536685	SLC22A17, KCNH1, CPT1B, ATP1B1, CACNA2D1, SCN3B, GABRB1, GRIK3, ATP6V1G2, CACNB3, GRIN3A, FXYD6, KCNQ5, SLC4A8, ANO6, CHRNA3	188	768	13528	1.499113475	1	0.642638449	86.19929496
SP_PIR_KEYWORDS	voltage-gated channel	5	2.040816327	0.115924495	KCNH1, KCNQ5, CACNA2D1, SCN3B, CACNB3	239	150	19235	2.682705718	1	0.592680143	80.33747994
SP_PIR_KEYWORDS	transport	27	11.02040816	0.132489164	SLC22A17, KCNH1, ATP1B1, SLC6A2, SCN3B, GABRB1, GRIK3, ATP6V1G2, CACNB3, GRIN3A, SLC26A10, FXYD6, RIMS3, ATCAY, KCNQ5, SLC4A8, RAB6B, ANO6, CHRNA3, RANBP17, CPT1B, CACNA2D1, STX1B, ARHGAP33, SLC18A2, SLC18A3, SNX30	239	1670	19235	1.301192594	1	0.626273631	84.68188509
GOTERM_MF_FAT	GO:0030594~neurotransmitter receptor activity	4	1.632653061	0.146839905	SSTR2, GABRB1, NPY2R, CHRNA3	182	95	12983	3.003585888	1	0.791586175	89.0410004
GOTERM_MF_FAT	GO:0022843~voltage-gated cation channel activity	5	2.040816327	0.149632839	KCNH1, KCNQ5, CACNA2D1, SCN3B, CACNB3	182	147	12983	2.426366151	1	0.790193697	89.5300528
GOTERM_MF_FAT	GO:0005261~cation channel activity	7	2.857142857	0.185999057	KCNH1, KCNQ5, CACNA2D1, SCN3B, CACNB3, GRIN3A, CHRNA3	182	275	12983	1.815804196	1	0.829179508	94.30264767
GOTERM_MF_FAT	GO:0005244~voltage-gated ion channel activity	5	2.040816327	0.288546156	KCNH1, KCNQ5, CACNA2D1, SCN3B, CACNB3	182	195	12983	1.829106791	1	0.920918538	99.12600447
GOTERM_MF_FAT	GO:0022832~voltage-gated channel activity	5	2.040816327	0.288546156	KCNH1, KCNQ5, CACNA2D1, SCN3B, CACNB3	182	195	12983	1.829106791	1	0.920918538	99.12600447
GOTERM_MF_FAT	GO:0005262~calcium channel activity	3	1.224489796	0.301823362	CACNA2D1, CACNB3, GRIN3A	182	79	12983	2.70893031	1	0.927783713	99.32763791
GOTERM_MF_FAT	GO:0046873~metal ion transmembrane transporter activity	7	2.857142857	0.308030043	KCNH1, KCNQ5, CACNA2D1, SCN3B, CACNB3, GRIN3A, CHRNA3	182	328	12983	1.522396811	1	0.928954655	99.40624039
KEGG_PATHWAY	hsa04080:Neuroactive ligand-receptor interaction	6	2.448979592	0.315789918	SSTR2, GABRB1, GRIK3, NPY2R, GABBR1, GRIN3A	75	256	5085	1.5890625	1	0.824069453	98.34501074
GOTERM_BP_FAT	GO:0006812~cation transport	10	4.081632653	0.356471021	KCNH1, KCNQ5, CPT1B, ATP1B1, CACNA2D1, SCN3B, SLC4A8, ATP6V1G2, CACNB3, GRIN3A	188	553	13528	1.301219653	1	0.916663278	99.93773806
GOTERM_MF_FAT	GO:0031420~alkali metal ion binding	5	2.040816327	0.393145823	KCNH1, KCNQ5, ATP1B1, SCN3B, SLC4A8	182	228	12983	1.56436765	1	0.945049045	99.90450372
GOTERM_BP_FAT	GO:0015672~monovalent inorganic cation transport	6	2.448979592	0.449435983	KCNH1, KCNQ5, ATP1B1, SCN3B, SLC4A8, ATP6V1G2	188	318	13528	1.357687676	1	0.954598962	99.9954345
GOTERM_BP_FAT	GO:0030001~metal ion transport	8	3.265306122	0.463692354	KCNH1, KCNQ5, ATP1B1, CACNA2D1, SCN3B, SLC4A8, CACNB3, GRIN3A	188	465	13528	1.23797758	1	0.957005529	99.99705772
GOTERM_BP_FAT	GO:0006816~calcium ion transport	3	1.224489796	0.587094873	CACNA2D1, CACNB3, GRIN3A	188	142	13528	1.520227749	1	0.983111255	99.99996311
GOTERM_BP_FAT	GO:0015674~di-, tri-valent inorganic cation transport	3	1.224489796	0.702770494	CACNA2D1, CACNB3, GRIN3A	188	176	13528	1.226547389	1	0.994898904	99.99999985
Annotation Cluster 47	Enrichment Score: 1.052531881217906
Category	Term	Count	%	PValue	Genes	List Total	Pop Hits	Pop Total	Fold Enrichment	Bonferroni	Benjamini	FDR
GOTERM_BP_FAT	GO:0048742~regulation of skeletal muscle fiber development	3	1.224489796	0.04630914	TBX3, BTG1, BCL2	188	25	13528	8.634893617	1	0.457842076	54.79841334
GOTERM_BP_FAT	GO:0048641~regulation of skeletal muscle tissue development	3	1.224489796	0.060478142	TBX3, BTG1, BCL2	188	29	13528	7.443873808	1	0.517623283	64.82043865
GOTERM_BP_FAT	GO:0051153~regulation of striated muscle cell differentiation	3	1.224489796	0.071944519	TBX3, BTG1, BCL2	188	32	13528	6.746010638	1	0.549281012	71.35932629
GOTERM_BP_FAT	GO:0051147~regulation of muscle cell differentiation	3	1.224489796	0.101049033	TBX3, BTG1, BCL2	188	39	13528	5.535188216	1	0.622644637	83.20233591
GOTERM_BP_FAT	GO:0016202~regulation of striated muscle tissue development	3	1.224489796	0.151774479	TBX3, BTG1, BCL2	188	50	13528	4.317446809	1	0.718328115	93.64919411
GOTERM_BP_FAT	GO:0048634~regulation of muscle development	3	1.224489796	0.156608356	TBX3, BTG1, BCL2	188	51	13528	4.232790989	1	0.728754117	94.22883081
Annotation Cluster 48	Enrichment Score: 1.0310673758418103
Category	Term	Count	%	PValue	Genes	List Total	Pop Hits	Pop Total	Fold Enrichment	Bonferroni	Benjamini	FDR
GOTERM_BP_FAT	GO:0043009~chordate embryonic development	9	3.673469388	0.089626849	GATA2, ACVR1B, EYA1, TBX3, SFRP1, HAND2, ZMIZ1, PDGFRA, DLL1	188	331	13528	1.956546892	1	0.591331672	79.24722321
GOTERM_BP_FAT	GO:0009792~embryonic development ending in birth or egg hatching	9	3.673469388	0.092477402	GATA2, ACVR1B, EYA1, TBX3, SFRP1, HAND2, ZMIZ1, PDGFRA, DLL1	188	334	13528	1.938973118	1	0.599025899	80.30899557
GOTERM_BP_FAT	GO:0001701~in utero embryonic development	6	2.448979592	0.097347348	GATA2, ACVR1B, TBX3, HAND2, ZMIZ1, PDGFRA	188	176	13528	2.453094778	1	0.614539288	82.00568435
Annotation Cluster 49	Enrichment Score: 1.0041150038341293
Category	Term	Count	%	PValue	Genes	List Total	Pop Hits	Pop Total	Fold Enrichment	Bonferroni	Benjamini	FDR
GOTERM_BP_FAT	GO:0016265~death	17	6.93877551	0.043160057	KIF5A, MADD, CLU, KLF11, EGLN3, L1CAM, FOXO3, UNC5B, HAND2, BCL2, CDKN2D, TIA1, SLC18A2, MGEA5, BMF, TOP2A, LUC7L3	188	724	13528	1.689608558	1	0.439526569	52.23289001
GOTERM_BP_FAT	GO:0008219~cell death	16	6.530612245	0.073297305	MADD, KIF5A, CLU, KLF11, EGLN3, L1CAM, FOXO3, UNC5B, HAND2, BCL2, CDKN2D, TIA1, MGEA5, BMF, TOP2A, LUC7L3	188	719	13528	1.601278371	1	0.551474659	72.0504896
SP_PIR_KEYWORDS	Apoptosis	9	3.673469388	0.101471579	UNC5B, MADD, BCL2, TIA1, KLF11, CLU, EGLN3, FOXO3, BMF	239	381	19235	1.901130037	1	0.551134126	75.6442034
GOTERM_BP_FAT	GO:0012501~programmed cell death	13	5.306122449	0.140256466	MADD, CLU, KLF11, EGLN3, FOXO3, UNC5B, HAND2, CDKN2D, TIA1, BCL2, TOP2A, BMF, LUC7L3	188	611	13528	1.531009507	1	0.705343278	92.0398414
GOTERM_BP_FAT	GO:0006915~apoptosis	12	4.897959184	0.21183009	UNC5B, MADD, HAND2, BCL2, TIA1, KLF11, CLU, EGLN3, FOXO3, BMF, TOP2A, LUC7L3	188	602	13528	1.43436771	1	0.801079482	98.14320383
Annotation Cluster 50	Enrichment Score: 0.972845450658473
Category	Term	Count	%	PValue	Genes	List Total	Pop Hits	Pop Total	Fold Enrichment	Bonferroni	Benjamini	FDR
UP_SEQ_FEATURE	domain:EGF-like 1	6	2.448979592	0.017223022	ATRNL1, FAT4, HEG1, DLL1, NRXN1, SLIT3	239	120	19113	3.998535565	0.999999266	0.635372368	23.45121033
INTERPRO	IPR006209:EGF	6	2.448979592	0.027620298	FAT4, NTNG2, HEG1, DLL1, NRXN1, SLIT3	223	127	16659	3.52932453	0.999998237	0.5865482	32.98078835
INTERPRO	IPR013032:EGF-like region, conserved site	9	3.673469388	0.043070944	EPHA7, ATRNL1, FAT4, PCDH10, NTNG2, HEG1, DLL1, NRXN1, SLIT3	223	293	16659	2.294663218	0.999999999	0.685542397	46.68983073
INTERPRO	IPR000742:EGF-like, type 3	7	2.857142857	0.045895645	ATRNL1, FAT4, NTNG2, HEG1, DLL1, NRXN1, SLIT3	223	194	16659	2.695506449	1	0.689512047	48.89466498
UP_SEQ_FEATURE	domain:EGF-like 5	3	1.224489796	0.092302907	FAT4, DLL1, SLIT3	239	41	19113	5.851515461	1	0.901305316	77.45631892
UP_SEQ_FEATURE	domain:EGF-like 2	4	1.632653061	0.097171695	ATRNL1, DLL1, NRXN1, SLIT3	239	88	19113	3.635032332	1	0.906938203	79.24634336
UP_SEQ_FEATURE	domain:EGF-like 6	3	1.224489796	0.100046817	FAT4, DLL1, SLIT3	239	43	19113	5.579351951	1	0.907501832	80.24004386
INTERPRO	IPR012680:Laminin G, subdomain 2	3	1.224489796	0.107677752	FAT4, NRXN1, SLIT3	223	42	16659	5.336002562	1	0.864101752	80.36390324
INTERPRO	IPR001791:Laminin G	3	1.224489796	0.120714833	FAT4, NRXN1, SLIT3	223	45	16659	4.980269058	1	0.850662863	84.0879279
INTERPRO	IPR006210:EGF-like	6	2.448979592	0.131428958	ATRNL1, FAT4, NTNG2, DLL1, NRXN1, SLIT3	223	201	16659	2.22997122	1	0.85106459	86.64475718
INTERPRO	IPR001881:EGF-like calcium-binding	4	1.632653061	0.136555952	FAT4, HEG1, DLL1, SLIT3	223	96	16659	3.112668161	1	0.854725885	87.72800154
INTERPRO	IPR018097:EGF-like calcium-binding, conserved site	4	1.632653061	0.136555952	FAT4, HEG1, DLL1, SLIT3	223	96	16659	3.112668161	1	0.854725885	87.72800154
INTERPRO	IPR000152:EGF-type aspartate/asparagine hydroxylation conserved site	4	1.632653061	0.139613781	FAT4, HEG1, DLL1, NRXN1	223	97	16659	3.080578799	1	0.853736782	88.33456289
SP_PIR_KEYWORDS	egf-like domain	6	2.448979592	0.155005772	ATRNL1, FAT4, HEG1, DLL1, NRXN1, SLIT3	239	230	19235	2.099508823	1	0.653653294	89.17465888
SMART	SM00282:LamG	3	1.224489796	0.170037296	FAT4, NRXN1, SLIT3	151	45	9079	4.008388521	1	0.883722824	88.48357829
SMART	SM00179:EGF_CA	4	1.632653061	0.211554251	FAT4, HEG1, DLL1, SLIT3	151	96	9079	2.505242826	1	0.813074818	93.64878692
SMART	SM00181:EGF	6	2.448979592	0.238723822	ATRNL1, FAT4, NTNG2, DLL1, NRXN1, SLIT3	151	201	9079	1.79480083	1	0.807862297	95.77099307
UP_SEQ_FEATURE	domain:EGF-like 3	3	1.224489796	0.239734548	DLL1, NRXN1, SLIT3	239	75	19113	3.198828452	1	0.98839901	98.52448677
INTERPRO	IPR013320:Concanavalin A-like lectin/glucanase, subgroup	3	1.224489796	0.273915718	FAT4, NRXN1, SLIT3	223	77	16659	2.910546852	1	0.954490785	98.96774966
Annotation Cluster 51	Enrichment Score: 0.9319698293905255
Category	Term	Count	%	PValue	Genes	List Total	Pop Hits	Pop Total	Fold Enrichment	Bonferroni	Benjamini	FDR
UP_SEQ_FEATURE	domain:Kinesin-motor	4	1.632653061	0.016315062	KIF5A, KIF26A, KIF3C, KIF26B	239	43	19113	7.439135935	0.999998444	0.642540723	22.35607996
INTERPRO	IPR001752:Kinesin, motor region	4	1.632653061	0.018298903	KIF5A, KIF26A, KIF3C, KIF26B	223	42	16659	7.114670083	0.999839233	0.517108217	23.1931359
INTERPRO	IPR019821:Kinesin, motor region, conserved site	4	1.632653061	0.018298903	KIF5A, KIF26A, KIF3C, KIF26B	223	42	16659	7.114670083	0.999839233	0.517108217	23.1931359
SMART	SM00129:KISc	4	1.632653061	0.031734126	KIF5A, KIF26A, KIF3C, KIF26B	151	42	9079	5.726269316	0.98335371	0.494695797	31.20151872
GOTERM_MF_FAT	GO:0003777~microtubule motor activity	4	1.632653061	0.092462842	KIF5A, KIF26A, KIF3C, KIF26B	182	77	12983	3.705722849	1	0.709523432	74.09603218
SP_PIR_KEYWORDS	microtubule	6	2.448979592	0.158500971	MAP1LC3A, KIF5A, KIF26A, KIF3C, EML5, KIF26B	239	231	19235	2.09042004	1	0.654328647	89.75105229
GOTERM_BP_FAT	GO:0007018~microtubule-based movement	4	1.632653061	0.205597179	KIF5A, KIF26A, KIF3C, KIF26B	188	113	13528	2.547166259	1	0.795734418	97.8813846
SP_PIR_KEYWORDS	motor protein	4	1.632653061	0.224330833	KIF5A, KIF26A, KIF3C, KIF26B	239	132	19235	2.43882338	1	0.755201942	96.50305961
GOTERM_MF_FAT	GO:0003774~motor activity	4	1.632653061	0.31772242	KIF5A, KIF26A, KIF3C, KIF26B	182	142	12983	2.009441263	1	0.926002365	99.51211291
GOTERM_CC_FAT	GO:0005874~microtubule	6	2.448979592	0.331291992	MAP1LC3A, KIF5A, KIF26A, KIF3C, EML5, KIF26B	178	274	12782	1.572459608	1	0.809209378	99.45803959
GOTERM_BP_FAT	GO:0007017~microtubule-based process	4	1.632653061	0.683182808	KIF5A, KIF26A, KIF3C, KIF26B	188	253	13528	1.137667143	1	0.993537558	99.99999956
GOTERM_CC_FAT	GO:0015630~microtubule cytoskeleton	7	2.857142857	0.777491532	MAP1LC3A, KIF5A, KIF26A, KIF3C, TOP2A, EML5, KIF26B	178	549	12782	0.915597307	1	0.985272792	99.99999966
Annotation Cluster 52	Enrichment Score: 0.9203697333405609
Category	Term	Count	%	PValue	Genes	List Total	Pop Hits	Pop Total	Fold Enrichment	Bonferroni	Benjamini	FDR
GOTERM_CC_FAT	GO:0030141~secretory granule	6	2.448979592	0.105148397	CD9, SYT1, CLU, SPARC, DBH, CHGB	178	180	12782	2.393632959	1	0.51428487	76.3195396
GOTERM_CC_FAT	GO:0060205~cytoplasmic membrane-bounded vesicle lumen	3	1.224489796	0.123824981	CLU, SPARC, DBH	178	44	12782	4.896067416	1	0.549032779	81.98571589
GOTERM_CC_FAT	GO:0031983~vesicle lumen	3	1.224489796	0.133131208	CLU, SPARC, DBH	178	46	12782	4.683194919	1	0.55985821	84.31495016
Annotation Cluster 53	Enrichment Score: 0.8980719112844546
Category	Term	Count	%	PValue	Genes	List Total	Pop Hits	Pop Total	Fold Enrichment	Bonferroni	Benjamini	FDR
GOTERM_BP_FAT	GO:0000082~G1/S transition of mitotic cell cycle	7	2.857142857	1.18E-04	EGFR, ACVR1B, CCND1, CDKN2C, BCL2, CDKN2D, PIM1	188	56	13528	8.994680851	0.171830726	0.011029181	0.197014319
GOTERM_BP_FAT	GO:0051899~membrane depolarization	5	2.040816327	0.002864467	SMAD7, BCL2, MGEA5, CHRNA3, DMPK	188	43	13528	8.367144978	0.989873431	0.095016866	4.690250994
GOTERM_BP_FAT	GO:0051329~interphase of mitotic cell cycle	7	2.857142857	0.00303901	EGFR, ACVR1B, CCND1, CDKN2C, BCL2, CDKN2D, PIM1	188	103	13528	4.890311919	0.992348572	0.096535064	4.969251917
GOTERM_BP_FAT	GO:0051325~interphase	7	2.857142857	0.00350488	EGFR, ACVR1B, CCND1, CDKN2C, BCL2, CDKN2D, PIM1	188	106	13528	4.751906865	0.996379593	0.10436203	5.710173978
KEGG_PATHWAY	hsa05210:Colorectal cancer	6	2.448979592	0.007202586	EGFR, ACVR1B, CCND1, BCL2, PDGFRA, AKT3	75	84	5085	4.842857143	0.466818066	0.26980692	7.515053576
GOTERM_BP_FAT	GO:0045471~response to ethanol	5	2.040816327	0.011790568	CCND1, BCL2, TH, GRIN3A, DBH	188	64	13528	5.621675532	0.999999994	0.221085106	18.01400296
GOTERM_BP_FAT	GO:0046777~protein amino acid autophosphorylation	5	2.040816327	0.030107571	EGFR, NTRK3, ACVR1B, PIM1, PDGFRA	188	85	13528	4.232790989	1	0.3725689	40.06661493
KEGG_PATHWAY	hsa05213:Endometrial cancer	4	1.632653061	0.039324288	EGFR, CCND1, FOXO3, AKT3	75	52	5085	5.215384615	0.969508236	0.582125725	35.18175067
KEGG_PATHWAY	hsa05215:Prostate cancer	5	2.040816327	0.039900295	EGFR, CCND1, BCL2, PDGFRA, AKT3	75	89	5085	3.808988764	0.971058487	0.507615642	35.600545
GOTERM_BP_FAT	GO:0051592~response to calcium ion	4	1.632653061	0.040373731	TXNIP, EGFR, SYT1, CCND1	188	55	13528	5.233268859	1	0.42032308	49.84933065
KEGG_PATHWAY	hsa05223:Non-small cell lung cancer	4	1.632653061	0.043242944	EGFR, CCND1, FOXO3, AKT3	75	54	5085	5.022222222	0.978632898	0.422712397	37.98277332
GOTERM_BP_FAT	GO:0009411~response to UV	4	1.632653061	0.048089672	EGFR, CCND1, BCL2, CDKN2D	188	59	13528	4.87847097	1	0.468065611	56.19106581
GOTERM_BP_FAT	GO:0043627~response to estrogen stimulus	5	2.040816327	0.057688116	TXNIP, CCND1, BCL2, PDGFRA, PTPRN	188	105	13528	3.426545086	1	0.505725871	63.0294444
KEGG_PATHWAY	hsa05214:Glioma	4	1.632653061	0.063171014	EGFR, CCND1, PDGFRA, AKT3	75	63	5085	4.304761905	0.996576678	0.50818024	50.60120886
GOTERM_BP_FAT	GO:0010035~response to inorganic substance	7	2.857142857	0.065226075	TXNIP, EGFR, SYT1, CCND1, BCL2, PDGFRA, CHRNA3	188	205	13528	2.45708355	1	0.522717311	67.6820698
KEGG_PATHWAY	hsa04510:Focal adhesion	7	2.857142857	0.071087825	EGFR, CCND1, COL6A6, TLN2, BCL2, PDGFRA, AKT3	75	201	5085	2.36119403	0.998363956	0.509745415	54.93045572
GOTERM_BP_FAT	GO:0032844~regulation of homeostatic process	5	2.040816327	0.073362728	ACVR1B, SMAD7, BCL2, MGEA5, FOXO3	188	114	13528	3.156028369	1	0.54945098	72.08351425
KEGG_PATHWAY	hsa05218:Melanoma	4	1.632653061	0.083850903	EGFR, CCND1, PDGFRA, AKT3	75	71	5085	3.81971831	0.999509029	0.533227165	61.18980826
KEGG_PATHWAY	hsa05212:Pancreatic cancer	4	1.632653061	0.086618625	EGFR, ACVR1B, CCND1, AKT3	75	72	5085	3.766666667	0.999622656	0.511579044	62.4383601
KEGG_PATHWAY	hsa05220:Chronic myeloid leukemia	4	1.632653061	0.095152017	ACVR1B, CCND1, GAB2, AKT3	75	75	5085	3.616	0.999833245	0.515634432	66.06193425
GOTERM_BP_FAT	GO:0010038~response to metal ion	5	2.040816327	0.103735398	TXNIP, EGFR, SYT1, CCND1, BCL2	188	129	13528	2.789048326	1	0.62658358	84.02346038
GOTERM_BP_FAT	GO:0009416~response to light stimulus	5	2.040816327	0.124311243	EGFR, CCND1, BCL2, CDKN2D, DBH	188	138	13528	2.60715387	1	0.671326768	89.1714181
GOTERM_BP_FAT	GO:0040012~regulation of locomotion	6	2.448979592	0.127884273	EGFR, HS3ST5, SMAD7, BCL2, PDGFRA, IGFBP5	188	192	13528	2.248670213	1	0.680497098	89.88802688
GOTERM_BP_FAT	GO:0051270~regulation of cell motion	6	2.448979592	0.129558718	EGFR, NRP1, SMAD7, BCL2, PDGFRA, IGFBP5	188	193	13528	2.237019072	1	0.679929477	90.20828416
GOTERM_BP_FAT	GO:0009314~response to radiation	6	2.448979592	0.143720407	EGFR, EYA1, CCND1, BCL2, CDKN2D, DBH	188	200	13528	2.158723404	1	0.707632871	92.56022142
GOTERM_BP_FAT	GO:0007346~regulation of mitotic cell cycle	5	2.040816327	0.159405997	EGFR, CCND1, PCBP4, BCL2, SMAD6	188	152	13528	2.367021277	1	0.730546284	94.54118001
SP_PIR_KEYWORDS	ATP	6	2.448979592	0.168350577	EGFR, NTRK3, ACVR1B, PIM1, PDGFRA, TOP2A	239	236	19235	2.04613148	1	0.670465178	91.22632804
GOTERM_BP_FAT	GO:0042493~response to drug	6	2.448979592	0.179742469	TXNIP, CCND1, BCL2, SMAD1, GRK5, CHRNA3	188	216	13528	1.998817967	1	0.761973205	96.37770322
GOTERM_BP_FAT	GO:0030336~negative regulation of cell migration	3	1.224489796	0.186162036	SMAD7, BCL2, IGFBP5	188	57	13528	3.787234043	1	0.769097955	96.8242894
GOTERM_BP_FAT	GO:0010212~response to ionizing radiation	3	1.224489796	0.201221089	EYA1, CCND1, BCL2	188	60	13528	3.59787234	1	0.790683134	97.67723284
GOTERM_BP_FAT	GO:0030334~regulation of cell migration	5	2.040816327	0.205712346	EGFR, SMAD7, BCL2, PDGFRA, IGFBP5	188	169	13528	2.128918545	1	0.794541989	97.88652222
GOTERM_BP_FAT	GO:0040013~negative regulation of locomotion	3	1.224489796	0.206272675	SMAD7, BCL2, IGFBP5	188	61	13528	3.538890827	1	0.794144129	97.91135193
GOTERM_BP_FAT	GO:0051271~negative regulation of cell motion	3	1.224489796	0.216415438	SMAD7, BCL2, IGFBP5	188	63	13528	3.426545086	1	0.806122582	98.31604908
GOTERM_BP_FAT	GO:0001932~regulation of protein amino acid phosphorylation	5	2.040816327	0.217679322	EGFR, CCND1, SMAD7, BCL2, SMAD6	188	173	13528	2.079694994	1	0.806886759	98.36096119
GOTERM_BP_FAT	GO:0009628~response to abiotic stimulus	8	3.265306122	0.247753391	TXNIP, EGFR, EYA1, CCND1, ADM, BCL2, CDKN2D, DBH	188	368	13528	1.564292322	1	0.840843062	99.14985983
GOTERM_MF_FAT	GO:0046982~protein heterodimerization activity	5	2.040816327	0.327799325	EGFR, HAND2, BCL2, PDGFRA, TOP2A	182	208	12983	1.714787616	1	0.926824104	99.60340266
GOTERM_BP_FAT	GO:0010608~posttranscriptional regulation of gene expression	5	2.040816327	0.334367283	SMAD7, BCL2, TIA1, SMAD1, IGFBP5	188	211	13528	1.705152768	1	0.90567367	99.89039427
KEGG_PATHWAY	hsa05200:Pathways in cancer	7	2.857142857	0.342524234	EGFR, ACVR1B, CCND1, BCL2, PDGFRA, EGLN3, AKT3	75	328	5085	1.44695122	1	0.838647049	98.92423152
KEGG_PATHWAY	hsa05222:Small cell lung cancer	3	1.224489796	0.346667872	CCND1, BCL2, AKT3	75	84	5085	2.421428571	1	0.828554284	98.99528233
KEGG_PATHWAY	hsa04010:MAPK signaling pathway	6	2.448979592	0.347906735	EGFR, ACVR1B, CACNA2D1, PDGFRA, CACNB3, AKT3	75	267	5085	1.523595506	1	0.81563464	99.01568221
GOTERM_BP_FAT	GO:0030335~positive regulation of cell migration	3	1.224489796	0.349113571	EGFR, BCL2, PDGFRA	188	89	13528	2.425531915	1	0.913414671	99.92468161
GOTERM_BP_FAT	GO:0031399~regulation of protein modification process	6	2.448979592	0.387340414	EGFR, CCND1, SMAD7, BCL2, SMAD6, MGEA5	188	295	13528	1.463541291	1	0.93186829	99.97266571
GOTERM_BP_FAT	GO:0042327~positive regulation of phosphorylation	3	1.224489796	0.388824868	EGFR, CCND1, BCL2	188	97	13528	2.225488046	1	0.931522412	99.97375391
GOTERM_BP_FAT	GO:0051272~positive regulation of cell motion	3	1.224489796	0.393716742	EGFR, BCL2, PDGFRA	188	98	13528	2.202778984	1	0.933846235	99.97705868
GOTERM_BP_FAT	GO:0040017~positive regulation of locomotion	3	1.224489796	0.393716742	EGFR, BCL2, PDGFRA	188	98	13528	2.202778984	1	0.933846235	99.97705868
GOTERM_BP_FAT	GO:0006979~response to oxidative stress	4	1.632653061	0.396139661	TXNIP, EGFR, BCL2, CLU	188	164	13528	1.755059678	1	0.934666951	99.97854664
GOTERM_BP_FAT	GO:0010562~positive regulation of phosphorus metabolic process	3	1.224489796	0.403447097	EGFR, CCND1, BCL2	188	100	13528	2.158723404	1	0.937091548	99.98250361
GOTERM_BP_FAT	GO:0045937~positive regulation of phosphate metabolic process	3	1.224489796	0.403447097	EGFR, CCND1, BCL2	188	100	13528	2.158723404	1	0.937091548	99.98250361
GOTERM_BP_FAT	GO:0000278~mitotic cell cycle	7	2.857142857	0.404510195	EGFR, ACVR1B, CCND1, CDKN2C, BCL2, CDKN2D, PIM1	188	370	13528	1.361357102	1	0.937110326	99.98301849
GOTERM_BP_FAT	GO:0032268~regulation of cellular protein metabolic process	8	3.265306122	0.483794648	EGFR, CCND1, SMAD7, BCL2, TIA1, SMAD6, MGEA5, IGFBP5	188	474	13528	1.214471676	1	0.961897526	99.99844819
GOTERM_BP_FAT	GO:0014070~response to organic cyclic substance	3	1.224489796	0.500605723	CCND1, BCL2, CHRNA3	188	121	13528	1.784068929	1	0.966265553	99.99910866
KEGG_PATHWAY	hsa04144:Endocytosis	4	1.632653061	0.505151011	EGFR, ACVR1B, PDGFRA, GRK5	75	184	5085	1.473913043	1	0.905014217	99.95011319
GOTERM_BP_FAT	GO:0022403~cell cycle phase	7	2.857142857	0.511533772	EGFR, ACVR1B, CCND1, CDKN2C, BCL2, CDKN2D, PIM1	188	414	13528	1.216671806	1	0.968415778	99.99938464
KEGG_PATHWAY	hsa04060:Cytokine-cytokine receptor interaction	5	2.040816327	0.534690666	EGFR, AMH, ACVR1B, PDGFRA, CNTFR	75	262	5085	1.29389313	1	0.915005636	99.97434991
GOTERM_BP_FAT	GO:0001775~cell activation	5	2.040816327	0.563462162	EGFR, CD9, MLL5, BCL2, PDGFRA	188	287	13528	1.253614056	1	0.97911895	99.99990631
GOTERM_BP_FAT	GO:0032270~positive regulation of cellular protein metabolic process	4	1.632653061	0.628366139	CCND1, SMAD7, BCL2, MGEA5	188	233	13528	1.235320975	1	0.988628864	99.99999368
GOTERM_BP_FAT	GO:0051247~positive regulation of protein metabolic process	4	1.632653061	0.656552459	CCND1, SMAD7, BCL2, MGEA5	188	243	13528	1.184484721	1	0.991486298	99.99999831
GOTERM_BP_FAT	GO:0051240~positive regulation of multicellular organismal process	4	1.632653061	0.65928564	EGFR, ADM, BCL2, DBH	188	244	13528	1.179630276	1	0.991674001	99.99999852
GOTERM_BP_FAT	GO:0031401~positive regulation of protein modification process	3	1.224489796	0.733978015	CCND1, SMAD7, BCL2	188	187	13528	1.154397542	1	0.996546842	99.99999998
Annotation Cluster 54	Enrichment Score: 0.8938221783705814
Category	Term	Count	%	PValue	Genes	List Total	Pop Hits	Pop Total	Fold Enrichment	Bonferroni	Benjamini	FDR
UP_SEQ_FEATURE	domain:Fibronectin type-III 2	5	2.040816327	0.079546131	NCAM1, EPHA7, KAL1, CNTFR, L1CAM	239	130	19113	3.075796588	1	0.886257142	72.05785825
UP_SEQ_FEATURE	domain:Fibronectin type-III 1	5	2.040816327	0.081291457	NCAM1, EPHA7, KAL1, CNTFR, L1CAM	239	131	19113	3.052317225	1	0.883992829	72.86184703
INTERPRO	IPR003961:Fibronectin, type III	6	2.448979592	0.110644811	NCAM1, EPHA7, KAL1, LRRN3, CNTFR, L1CAM	223	190	16659	2.359074817	1	0.862045663	81.27646228
SMART	SM00060:FN3	6	2.448979592	0.20571388	NCAM1, EPHA7, KAL1, LRRN3, CNTFR, L1CAM	151	190	9079	1.898710352	1	0.839280998	93.08125878
INTERPRO	IPR008957:Fibronectin, type III-like fold	5	2.040816327	0.230690915	NCAM1, EPHA7, KAL1, CNTFR, L1CAM	223	184	16659	2.030000975	1	0.932575191	97.64163526
Annotation Cluster 55	Enrichment Score: 0.8802905990735475
Category	Term	Count	%	PValue	Genes	List Total	Pop Hits	Pop Total	Fold Enrichment	Bonferroni	Benjamini	FDR
SP_PIR_KEYWORDS	kinase	19	7.755102041	0.002390997	EGFR, CDK19, CPT1B, MADD, PIM1, AK5, ALK, DMPK, NTRK3, ACVR1B, EPHA7, DGKB, SNRK, CDKN2C, PDGFRA, AKAP6, GRK5, CERK, AKT3	239	688	19235	2.222590493	0.48474805	0.064159223	3.110580681
GOTERM_BP_FAT	GO:0006468~protein amino acid phosphorylation	18	7.346938776	0.011078414	EGFR, CDK19, SMAD7, MADD, LRRN3, PIM1, ALK, DMPK, NTRK3, ACVR1B, CCND1, EPHA7, SNRK, BCL2, PDGFRA, GRK5, GNG3, AKT3	188	667	13528	1.941880124	0.999999982	0.216764746	17.01894258
SP_PIR_KEYWORDS	transferase	28	11.42857143	0.013767808	CDK19, HGSNAT, HS3ST5, DMPK, ST6GALNAC5, ACVR1B, SULT4A1, MLL5, DGKB, SNRK, CERK, CHST15, AKT3, EGFR, CPT1B, PIM1, AK5, LPCAT2, ALK, NTRK3, B3GAT1, EPHA7, CHST8, PDGFRA, MGEA5, PARP6, GRK5, PYGB	239	1394	19235	1.616551509	0.978510255	0.160168171	16.72343359
UP_SEQ_FEATURE	binding site:ATP	14	5.714285714	0.018777235	CDK19, EGFR, CPT1B, PIM1, ALK, DMPK, NTRK3, ACVR1B, EPHA7, SNRK, PDGFRA, GRK5, TOP2A, AKT3	239	542	19113	2.065664129	0.999999797	0.618326538	25.29236223
GOTERM_BP_FAT	GO:0006793~phosphorus metabolic process	22	8.979591837	0.027811422	EGFR, CDK19, SMAD7, MADD, INPPL1, LRRN3, PIM1, ALK, PTPRN, DMPK, NTRK3, ACVR1B, CCND1, EPHA7, EYA1, SNRK, SBF2, BCL2, PDGFRA, GRK5, GNG3, AKT3	188	973	13528	1.626992631	1	0.360519273	37.64570887
GOTERM_BP_FAT	GO:0006796~phosphate metabolic process	22	8.979591837	0.027811422	EGFR, CDK19, SMAD7, MADD, INPPL1, LRRN3, PIM1, ALK, PTPRN, DMPK, NTRK3, ACVR1B, CCND1, EPHA7, EYA1, SNRK, SBF2, BCL2, PDGFRA, GRK5, GNG3, AKT3	188	973	13528	1.626992631	1	0.360519273	37.64570887
UP_SEQ_FEATURE	domain:Protein kinase	12	4.897959184	0.033497341	EGFR, NTRK3, CDK19, ACVR1B, EPHA7, SNRK, PIM1, PDGFRA, GRK5, ALK, AKT3, DMPK	239	469	19113	2.046158924	1	0.71608682	40.79132386
INTERPRO	IPR017441:Protein kinase, ATP binding site	12	4.897959184	0.041662871	EGFR, NTRK3, CDK19, ACVR1B, EPHA7, SNRK, PIM1, PDGFRA, GRK5, ALK, AKT3, DMPK	223	455	16659	1.970216331	0.999999998	0.693962763	45.55801187
GOTERM_MF_FAT	GO:0004672~protein kinase activity	15	6.12244898	0.044100477	EGFR, CDK19, KCNH1, NRP1, PIM1, ALK, DMPK, NTRK3, ACVR1B, CCND1, EPHA7, SNRK, PDGFRA, GRK5, AKT3	182	606	12983	1.765721902	0.999999982	0.555050465	46.6310087
GOTERM_BP_FAT	GO:0016310~phosphorylation	18	7.346938776	0.051270256	EGFR, CDK19, SMAD7, MADD, LRRN3, PIM1, ALK, DMPK, NTRK3, ACVR1B, CCND1, EPHA7, SNRK, BCL2, PDGFRA, GRK5, GNG3, AKT3	188	800	13528	1.619042553	1	0.482270535	58.57890727
INTERPRO	IPR000719:Protein kinase, core	12	4.897959184	0.054524714	EGFR, NTRK3, CDK19, ACVR1B, EPHA7, SNRK, PIM1, PDGFRA, GRK5, ALK, AKT3, DMPK	223	476	16659	1.883295022	1	0.717154469	55.11614106
UP_SEQ_FEATURE	nucleotide phosphate-binding region:ATP	19	7.755102041	0.055021105	EGFR, CDK19, CPT1B, KIF5A, PIM1, AK5, ALK, KIF3C, DMPK, NTRK3, ACVR1B, EPHA7, SNRK, PDGFRA, GRK5, KIF26A, TOP2A, AKT3, KIF26B	239	962	19113	1.579463113	1	0.841245153	58.12743396
UP_SEQ_FEATURE	active site:Proton acceptor	14	5.714285714	0.068672861	CDK19, EGFR, CPT1B, PIM1, ALK, DMPK, NTRK3, ACVR1B, B3GAT1, EPHA7, SNRK, PDGFRA, GRK5, AKT3	239	658	19113	1.701504496	1	0.863918906	66.52549172
SP_PIR_KEYWORDS	atp-binding	22	8.979591837	0.146370645	EGFR, CDK19, CPT1B, KIF5A, PIM1, AK5, ALK, KIF3C, DMPK, NTRK3, ACVR1B, EPHA7, DGKB, SNRK, SYN3, PDGFRA, GRK5, CERK, KIF26A, TOP2A, AKT3, KIF26B	239	1326	19235	1.335283389	1	0.647868447	87.61975684
UP_SEQ_FEATURE	domain:AGC-kinase C-terminal	3	1.224489796	0.149710222	GRK5, AKT3, DMPK	239	55	19113	4.362038798	1	0.953406631	91.74796976
INTERPRO	IPR000961:AGC-kinase, C-terminal	3	1.224489796	0.166526576	GRK5, AKT3, DMPK	223	55	16659	4.074765593	1	0.871444548	92.59197027
SMART	SM00133:S_TK_X	3	1.224489796	0.2302877	GRK5, AKT3, DMPK	151	55	9079	3.279590608	1	0.810248373	95.19443909
INTERPRO	IPR002290:Serine/threonine protein kinase	6	2.448979592	0.263573899	CDK19, SNRK, PIM1, GRK5, AKT3, DMPK	223	259	16659	1.730595426	1	0.950946644	98.7365915
SP_PIR_KEYWORDS	serine/threonine-protein kinase	7	2.857142857	0.331669509	CDK19, ACVR1B, SNRK, PIM1, GRK5, AKT3, DMPK	239	381	19235	1.478656695	1	0.863751464	99.51042606
INTERPRO	IPR008271:Serine/threonine protein kinase, active site	7	2.857142857	0.333317129	CDK19, ACVR1B, SNRK, PIM1, GRK5, AKT3, DMPK	223	354	16659	1.477198449	1	0.973173576	99.69509693
INTERPRO	IPR017442:Serine/threonine protein kinase-related	7	2.857142857	0.342557718	CDK19, ACVR1B, SNRK, PIM1, GRK5, AKT3, DMPK	223	359	16659	1.456624655	1	0.974615549	99.75022278
SP_PIR_KEYWORDS	nucleotide-binding	24	9.795918367	0.343002637	EGFR, CDK19, CPT1B, SEPT3, KIF5A, PIM1, AK5, ALK, KIF3C, DMPK, NTRK3, ACVR1B, EPHA7, DGKB, SNRK, SYN3, PDGFRA, RAB6B, GRK5, CERK, KIF26A, TOP2A, AKT3, KIF26B	239	1686	19235	1.145639453	1	0.865504101	99.60936559
GOTERM_MF_FAT	GO:0004674~protein serine/threonine kinase activity	8	3.265306122	0.392779806	EGFR, CDK19, ACVR1B, SNRK, PIM1, GRK5, AKT3, DMPK	182	430	12983	1.327165857	1	0.947190421	99.90369868
SMART	SM00220:S_TKc	6	2.448979592	0.426702871	CDK19, SNRK, PIM1, GRK5, AKT3, DMPK	151	259	9079	1.39287632	1	0.926971898	99.8422694
GOTERM_MF_FAT	GO:0030554~adenyl nucleotide binding	24	9.795918367	0.442102493	EGFR, CDK19, CPT1B, HS3ST5, KIF5A, PIM1, AK5, ALK, KIF3C, DMPK, NTRK3, ACVR1B, EPHA7, DGKB, SNRK, SYN3, PDGFRA, CHST15, GRK5, CERK, KIF26A, TOP2A, AKT3, KIF26B	182	1577	12983	1.085633453	1	0.959302345	99.97039278
GOTERM_MF_FAT	GO:0001883~purine nucleoside binding	24	9.795918367	0.472564947	EGFR, CDK19, CPT1B, HS3ST5, KIF5A, PIM1, AK5, ALK, KIF3C, DMPK, NTRK3, ACVR1B, EPHA7, DGKB, SNRK, SYN3, PDGFRA, CHST15, GRK5, CERK, KIF26A, TOP2A, AKT3, KIF26B	182	1601	12983	1.069359123	1	0.965584294	99.98645151
GOTERM_MF_FAT	GO:0001882~nucleoside binding	24	9.795918367	0.486502822	EGFR, CDK19, CPT1B, HS3ST5, KIF5A, PIM1, AK5, ALK, KIF3C, DMPK, NTRK3, ACVR1B, EPHA7, DGKB, SNRK, SYN3, PDGFRA, CHST15, GRK5, CERK, KIF26A, TOP2A, AKT3, KIF26B	182	1612	12983	1.062062007	1	0.967258555	99.99066834
GOTERM_MF_FAT	GO:0005524~ATP binding	22	8.979591837	0.496735484	EGFR, CDK19, CPT1B, KIF5A, PIM1, AK5, ALK, KIF3C, DMPK, NTRK3, ACVR1B, EPHA7, DGKB, SNRK, SYN3, PDGFRA, GRK5, CERK, KIF26A, TOP2A, AKT3, KIF26B	182	1477	12983	1.062541385	1	0.96771643	99.99294898
GOTERM_MF_FAT	GO:0032559~adenyl ribonucleotide binding	22	8.979591837	0.5229058	EGFR, CDK19, CPT1B, KIF5A, PIM1, AK5, ALK, KIF3C, DMPK, NTRK3, ACVR1B, EPHA7, DGKB, SNRK, SYN3, PDGFRA, GRK5, CERK, KIF26A, TOP2A, AKT3, KIF26B	182	1497	12983	1.048345776	1	0.971698294	99.99664758
GOTERM_MF_FAT	GO:0017076~purine nucleotide binding	27	11.02040816	0.59431171	CDK19, SEPT3, HS3ST5, DMPK, ACVR1B, DGKB, SNRK, SYN3, RAB6B, CHST15, CERK, TOP2A, AKT3, EGFR, CPT1B, RANBP17, KIF5A, PIM1, AK5, ALK, KIF3C, NTRK3, EPHA7, PDGFRA, GRK5, KIF26A, KIF26B	182	1918	12983	1.004196794	1	0.982569153	99.99964921
GOTERM_MF_FAT	GO:0032555~purine ribonucleotide binding	25	10.20408163	0.666381901	CDK19, EGFR, CPT1B, RANBP17, SEPT3, KIF5A, PIM1, AK5, ALK, KIF3C, DMPK, NTRK3, ACVR1B, EPHA7, DGKB, SNRK, SYN3, PDGFRA, RAB6B, GRK5, CERK, KIF26A, TOP2A, AKT3, KIF26B	182	1836	12983	0.97133939	1	0.989076275	99.99997696
GOTERM_MF_FAT	GO:0032553~ribonucleotide binding	25	10.20408163	0.666381901	CDK19, EGFR, CPT1B, RANBP17, SEPT3, KIF5A, PIM1, AK5, ALK, KIF3C, DMPK, NTRK3, ACVR1B, EPHA7, DGKB, SNRK, SYN3, PDGFRA, RAB6B, GRK5, CERK, KIF26A, TOP2A, AKT3, KIF26B	182	1836	12983	0.97133939	1	0.989076275	99.99997696
GOTERM_MF_FAT	GO:0000166~nucleotide binding	29	11.83673469	0.771123918	CDK19, SEPT3, HS3ST5, DMPK, ACVR1B, DGKB, SNRK, SYN3, TIA1, RBMS3, RAB6B, CHST15, CERK, TOP2A, AKT3, EGFR, CPT1B, RANBP17, KIF5A, PIM1, AK5, ALK, KIF3C, NTRK3, EPHA7, PDGFRA, GRK5, KIF26A, KIF26B	182	2245	12983	0.921478744	1	0.997045924	99.99999988
Annotation Cluster 56	Enrichment Score: 0.85868469998778
Category	Term	Count	%	PValue	Genes	List Total	Pop Hits	Pop Total	Fold Enrichment	Bonferroni	Benjamini	FDR
GOTERM_BP_FAT	GO:0001655~urogenital system development	5	2.040816327	0.066151801	AMH, EYA1, SFRP1, BCL2, SMAD1	188	110	13528	3.270793037	1	0.525458309	68.21387881
GOTERM_BP_FAT	GO:0048729~tissue morphogenesis	6	2.448979592	0.104512499	EYA1, TBX3, SMAD7, BCL2, SMAD1, TLX2	188	180	13528	2.39858156	1	0.627424756	84.25385953
GOTERM_BP_FAT	GO:0001822~kidney development	3	1.224489796	0.383915807	EYA1, BCL2, SMAD1	188	96	13528	2.248670213	1	0.930392038	99.96999125
Annotation Cluster 57	Enrichment Score: 0.857746737678673
Category	Term	Count	%	PValue	Genes	List Total	Pop Hits	Pop Total	Fold Enrichment	Bonferroni	Benjamini	FDR
GOTERM_BP_FAT	GO:0044057~regulation of system process	11	4.489795918	0.010834735	EGFR, PPFIA3, SSTR2, ADM, SMAD7, GRIK3, TH, MGEA5, DBH, CHRNA3, DMPK	188	309	13528	2.561591958	0.999999973	0.215129895	16.67586169
GOTERM_BP_FAT	GO:0050804~regulation of synaptic transmission	4	1.632653061	0.290453365	EGFR, PPFIA3, GRIK3, CHRNA3	188	136	13528	2.116395494	1	0.879111076	99.68049249
GOTERM_BP_FAT	GO:0051969~regulation of transmission of nerve impulse	4	1.632653061	0.33206713	EGFR, PPFIA3, GRIK3, CHRNA3	188	147	13528	1.958025763	1	0.905397562	99.88387604
GOTERM_BP_FAT	GO:0031644~regulation of neurological system process	4	1.632653061	0.354725529	EGFR, PPFIA3, GRIK3, CHRNA3	188	153	13528	1.881240439	1	0.916116189	99.93484877
Annotation Cluster 58	Enrichment Score: 0.8403679018982414
Category	Term	Count	%	PValue	Genes	List Total	Pop Hits	Pop Total	Fold Enrichment	Bonferroni	Benjamini	FDR
GOTERM_MF_FAT	GO:0031404~chloride ion binding	4	1.632653061	0.092462842	GABRB1, NLGN4X, SLC26A10, ANO6	182	77	12983	3.705722849	1	0.709523432	74.09603218
GOTERM_MF_FAT	GO:0043168~anion binding	4	1.632653061	0.137146267	GABRB1, NLGN4X, SLC26A10, ANO6	182	92	12983	3.101528906	1	0.8018069	87.17421821
SP_PIR_KEYWORDS	chloride	3	1.224489796	0.237544548	GABRB1, SLC26A10, ANO6	239	75	19235	3.219246862	1	0.764188184	97.21268358
Annotation Cluster 59	Enrichment Score: 0.8355242446401214
Category	Term	Count	%	PValue	Genes	List Total	Pop Hits	Pop Total	Fold Enrichment	Bonferroni	Benjamini	FDR
GOTERM_BP_FAT	GO:0016337~cell-cell adhesion	8	3.265306122	0.089598941	CDH8, EGFR, NCAM1, FAT4, BCL2, PCDH10, L1CAM, PCDHB10	188	276	13528	2.085723096	1	0.593396143	79.23656678
GOTERM_BP_FAT	GO:0007156~homophilic cell adhesion	5	2.040816327	0.108162996	CDH8, FAT4, PCDH10, L1CAM, PCDHB10	188	131	13528	2.746467435	1	0.636704487	85.29498432
UP_SEQ_FEATURE	domain:Cadherin 5	4	1.632653061	0.11529203	CDH8, FAT4, PCDH10, PCDHB10	239	95	19113	3.367187844	1	0.927255743	84.80684865
UP_SEQ_FEATURE	domain:Cadherin 4	4	1.632653061	0.134571086	CDH8, FAT4, PCDH10, PCDHB10	239	102	19113	3.136106325	1	0.943069551	89.17421444
UP_SEQ_FEATURE	domain:Cadherin 3	4	1.632653061	0.134571086	CDH8, FAT4, PCDH10, PCDHB10	239	102	19113	3.136106325	1	0.943069551	89.17421444
UP_SEQ_FEATURE	domain:Cadherin 2	4	1.632653061	0.143154238	CDH8, FAT4, PCDH10, PCDHB10	239	105	19113	3.046503288	1	0.949744098	90.71306774
UP_SEQ_FEATURE	domain:Cadherin 1	4	1.632653061	0.143154238	CDH8, FAT4, PCDH10, PCDHB10	239	105	19113	3.046503288	1	0.949744098	90.71306774
INTERPRO	IPR002126:Cadherin	4	1.632653061	0.174665285	CDH8, FAT4, PCDH10, PCDHB10	223	108	16659	2.766816143	1	0.878959353	93.56108916
UP_SEQ_FEATURE	domain:Cadherin 6	3	1.224489796	0.230529702	FAT4, PCDH10, PCDHB10	239	73	19113	3.286467588	1	0.988186607	98.22441457
SMART	SM00112:CA	4	1.632653061	0.264320753	CDH8, FAT4, PCDH10, PCDHB10	151	108	9079	2.226882512	1	0.83000776	97.15567801
Annotation Cluster 60	Enrichment Score: 0.8218302813765989
Category	Term	Count	%	PValue	Genes	List Total	Pop Hits	Pop Total	Fold Enrichment	Bonferroni	Benjamini	FDR
GOTERM_BP_FAT	GO:0007498~mesoderm development	4	1.632653061	0.082768485	AMH, TBX3, SMAD1, TLX2	188	74	13528	3.889591719	1	0.574215062	76.46786892
GOTERM_BP_FAT	GO:0048332~mesoderm morphogenesis	3	1.224489796	0.096712836	TBX3, SMAD1, TLX2	188	38	13528	5.680851064	1	0.614152059	81.79268474
GOTERM_BP_FAT	GO:0048729~tissue morphogenesis	6	2.448979592	0.104512499	EYA1, TBX3, SMAD7, BCL2, SMAD1, TLX2	188	180	13528	2.39858156	1	0.627424756	84.25385953
GOTERM_BP_FAT	GO:0048598~embryonic morphogenesis	5	2.040816327	0.616824358	EYA1, TBX3, TH, SMAD1, TLX2	188	307	13528	1.171945388	1	0.987101526	99.99998945
Annotation Cluster 61	Enrichment Score: 0.8178850393747418
Category	Term	Count	%	PValue	Genes	List Total	Pop Hits	Pop Total	Fold Enrichment	Bonferroni	Benjamini	FDR
INTERPRO	IPR019577:SPARC/Testican, calcium-binding domain	3	1.224489796	0.002559916	SPOCK3, SPOCK1, SPARC	223	6	16659	37.35201794	0.702515318	0.1590297	3.596042059
UP_SEQ_FEATURE	domain:Kazal-like	3	1.224489796	0.088500332	SPOCK3, SPOCK1, SPARC	239	40	19113	5.997803347	1	0.898012519	75.95897836
INTERPRO	IPR002350:Proteinase inhibitor I1, Kazal	3	1.224489796	0.125143664	SPOCK3, SPOCK1, SPARC	223	46	16659	4.87200234	1	0.852850104	85.1955216
GOTERM_CC_FAT	GO:0005578~proteinaceous extracellular matrix	8	3.265306122	0.1563378	COL6A6, SPOCK3, KAL1, ELN, NTNG2, SPOCK1, SPARC, TIMP2	178	320	12782	1.795224719	1	0.598618424	88.9673165
SMART	SM00280:KAZAL	3	1.224489796	0.175947067	SPOCK3, SPOCK1, SPARC	151	46	9079	3.92124964	1	0.871019247	89.39949718
SP_PIR_KEYWORDS	extracellular matrix	6	2.448979592	0.179704564	COL6A6, SPOCK3, ELN, SPOCK1, SPARC, TIMP2	239	241	19235	2.003680619	1	0.688847091	92.68229017
GOTERM_CC_FAT	GO:0031012~extracellular matrix	8	3.265306122	0.202475941	COL6A6, SPOCK3, KAL1, ELN, NTNG2, SPOCK1, SPARC, TIMP2	178	345	12782	1.665135971	1	0.680325121	94.67913358
GOTERM_MF_FAT	GO:0004866~endopeptidase inhibitor activity	3	1.224489796	0.603225009	SPOCK3, KAL1, TIMP2	182	145	12983	1.475899962	1	0.982699626	99.99974253
INTERPRO	IPR011992:EF-Hand type	4	1.632653061	0.61185985	SPOCK3, SPOCK1, SPARC, LPCAT2	223	236	16659	1.2661701	1	0.999424746	99.99986589
GOTERM_MF_FAT	GO:0030414~peptidase inhibitor activity	3	1.224489796	0.632499721	SPOCK3, KAL1, TIMP2	182	153	12983	1.398728722	1	0.985759876	99.99991143
Annotation Cluster 62	Enrichment Score: 0.8037267695811061
Category	Term	Count	%	PValue	Genes	List Total	Pop Hits	Pop Total	Fold Enrichment	Bonferroni	Benjamini	FDR
GOTERM_BP_FAT	GO:0006357~regulation of transcription from RNA polymerase II promoter	18	7.346938776	0.023723394	HMGB2, TBX3, KLF13, SMAD7, KLF11, FOXO3, SMAD1, ISL1, ASCL1, GATA2, MEIS2, ID2, HAND2, ID1, ZMIZ1, TFAP2B, HSF4, ARHGEF10L	188	727	13528	1.781614914	1	0.327180118	33.10644344
GOTERM_BP_FAT	GO:0010558~negative regulation of macromolecule biosynthetic process	13	5.306122449	0.077189701	HMGB2, TBX3, SMAD7, KLF11, TBX20, MEIS2, ID2, ID1, TIA1, MGEA5, HSF4, CUX2, IGFBP5	188	547	13528	1.710140418	1	0.559205975	73.95273857
GOTERM_BP_FAT	GO:0031327~negative regulation of cellular biosynthetic process	13	5.306122449	0.08906586	HMGB2, TBX3, SMAD7, KLF11, TBX20, MEIS2, ID2, ID1, TIA1, MGEA5, HSF4, CUX2, IGFBP5	188	561	13528	1.667463117	1	0.593304848	79.03202498
GOTERM_BP_FAT	GO:0009890~negative regulation of biosynthetic process	13	5.306122449	0.100104391	HMGB2, TBX3, SMAD7, KLF11, TBX20, MEIS2, ID2, ID1, TIA1, MGEA5, HSF4, CUX2, IGFBP5	188	573	13528	1.632542423	1	0.621108408	82.90428116
GOTERM_BP_FAT	GO:0045892~negative regulation of transcription, DNA-dependent	9	3.673469388	0.121073043	MEIS2, ID2, TBX3, ID1, SMAD7, TBX20, KLF11, CUX2, HSF4	188	356	13528	1.819148936	1	0.664857369	88.48096497
GOTERM_BP_FAT	GO:0051253~negative regulation of RNA metabolic process	9	3.673469388	0.129470359	MEIS2, ID2, TBX3, ID1, SMAD7, TBX20, KLF11, CUX2, HSF4	188	362	13528	1.788997296	1	0.68153684	90.19162563
GOTERM_BP_FAT	GO:0010605~negative regulation of macromolecule metabolic process	15	6.12244898	0.138787478	HMGB2, TBX3, SMAD7, SMAD6, KLF11, TBX20, SMAD1, MEIS2, ID2, ID1, TIA1, MGEA5, CUX2, HSF4, IGFBP5	188	734	13528	1.47052003	1	0.703074185	91.80898486
GOTERM_BP_FAT	GO:0010629~negative regulation of gene expression	11	4.489795918	0.160797351	HMGB2, MEIS2, ID2, TBX3, ID1, SMAD7, TBX20, KLF11, CUX2, HSF4, SMAD1	188	504	13528	1.570499831	1	0.728934914	94.69053466
GOTERM_BP_FAT	GO:0016481~negative regulation of transcription	10	4.081632653	0.185675277	HMGB2, MEIS2, ID2, TBX3, ID1, SMAD7, TBX20, KLF11, CUX2, HSF4	188	459	13528	1.567700366	1	0.769621513	96.79233119
GOTERM_BP_FAT	GO:0045934~negative regulation of nucleobase, nucleoside, nucleotide and nucleic acid metabolic process	10	4.081632653	0.277780453	HMGB2, MEIS2, ID2, TBX3, ID1, SMAD7, TBX20, KLF11, CUX2, HSF4	188	512	13528	1.405418883	1	0.869343606	99.57023444
GOTERM_MF_FAT	GO:0016564~transcription repressor activity	7	2.857142857	0.279042265	HMGB2, MEIS2, ID2, TBX3, ID1, CUX2, HSF4	182	316	12983	1.580209348	1	0.920659028	98.94865375
GOTERM_BP_FAT	GO:0051172~negative regulation of nitrogen compound metabolic process	10	4.081632653	0.290878914	HMGB2, MEIS2, ID2, TBX3, ID1, SMAD7, TBX20, KLF11, CUX2, HSF4	188	519	13528	1.38646333	1	0.878576133	99.68368637
GOTERM_BP_FAT	GO:0000122~negative regulation of transcription from RNA polymerase II promoter	6	2.448979592	0.307057978	MEIS2, ID2, ID1, SMAD7, KLF11, HSF4	188	266	13528	1.623100304	1	0.890052091	99.78508769
GOTERM_BP_FAT	GO:0006355~regulation of transcription, DNA-dependent	28	11.42857143	0.324359652	KCNH1, HMGB2, TBX20, FOXO3, MYT1, GATA2, MLL5, MEIS2, HAND2, HSF4, TLX2, ARHGEF10L, PHOX2A, SMAD9, TBX3, SMAD7, KLF13, SMAD6, KLF11, SMAD1, ISL1, ASCL1, ID2, ID1, ZMIZ1, TFAP2B, CUX2, ZNF33B	188	1773	13528	1.136383819	1	0.901371516	99.85927713
GOTERM_BP_FAT	GO:0051252~regulation of RNA metabolic process	28	11.42857143	0.369203406	KCNH1, HMGB2, TBX20, FOXO3, MYT1, GATA2, MLL5, MEIS2, HAND2, HSF4, TLX2, ARHGEF10L, PHOX2A, SMAD9, TBX3, SMAD7, KLF13, SMAD6, KLF11, SMAD1, ISL1, ASCL1, ID2, ID1, ZMIZ1, TFAP2B, CUX2, ZNF33B	188	1813	13528	1.11131192	1	0.922806758	99.95544614
Annotation Cluster 63	Enrichment Score: 0.8007583289664189
Category	Term	Count	%	PValue	Genes	List Total	Pop Hits	Pop Total	Fold Enrichment	Bonferroni	Benjamini	FDR
GOTERM_BP_FAT	GO:0014031~mesenchymal cell development	3	1.224489796	0.156608356	HAND2, BCL2, ISL1	188	51	13528	4.232790989	1	0.728754117	94.22883081
GOTERM_BP_FAT	GO:0048762~mesenchymal cell differentiation	3	1.224489796	0.156608356	HAND2, BCL2, ISL1	188	51	13528	4.232790989	1	0.728754117	94.22883081
GOTERM_BP_FAT	GO:0060485~mesenchyme development	3	1.224489796	0.161471229	HAND2, BCL2, ISL1	188	52	13528	4.151391162	1	0.728910717	94.76148276
Annotation Cluster 64	Enrichment Score: 0.7670347763665117
Category	Term	Count	%	PValue	Genes	List Total	Pop Hits	Pop Total	Fold Enrichment	Bonferroni	Benjamini	FDR
GOTERM_BP_FAT	GO:0048589~developmental growth	5	2.040816327	0.032410986	IGSF10, ZMIZ1, BCL2, FOXO3, IGFBP5	188	87	13528	4.135485449	1	0.378252273	42.40617906
GOTERM_BP_FAT	GO:0040007~growth	6	2.448979592	0.109897305	IGSF10, NDRG4, ZMIZ1, BCL2, FOXO3, IGFBP5	188	183	13528	2.359260551	1	0.640879909	85.7666006
GOTERM_BP_FAT	GO:0007292~female gamete generation	3	1.224489796	0.226602268	ZMIZ1, BCL2, FOXO3	188	65	13528	3.32111293	1	0.81859749	98.64742753
GOTERM_BP_FAT	GO:0048610~reproductive cellular process	4	1.632653061	0.388650716	CCND1, ZMIZ1, BCL2, FOXO3	188	162	13528	1.776727082	1	0.932040478	99.97362839
GOTERM_BP_FAT	GO:0007276~gamete generation	7	2.857142857	0.465932611	KHDRBS3, HMGB2, ZMIZ1, BCL2, SMAD1, FOXO3, HERPUD2	188	395	13528	1.27519526	1	0.957483498	99.99725691
Annotation Cluster 65	Enrichment Score: 0.7507623286359385
Category	Term	Count	%	PValue	Genes	List Total	Pop Hits	Pop Total	Fold Enrichment	Bonferroni	Benjamini	FDR
INTERPRO	IPR011993:Pleckstrin homology-type	8	3.265306122	0.11141179	EPB41L1, GAB2, DOK4, SBF2, TLN2, CYTH1, SLC26A10, AKT3	223	303	16659	1.972383785	1	0.844697438	81.50585531
INTERPRO	IPR001849:Pleckstrin homology	7	2.857142857	0.165828814	GAB2, DOK4, SBF2, CYTH1, CERK, SLC26A10, AKT3	223	277	16659	1.887827621	1	0.8765322	92.50286448
UP_SEQ_FEATURE	domain:PH	6	2.448979592	0.174296292	GAB2, DOK4, SBF2, CYTH1, SLC26A10, AKT3	239	237	19113	2.02457497	1	0.96857385	94.74533127
SMART	SM00233:PH	7	2.857142857	0.308369482	GAB2, DOK4, SBF2, CYTH1, CERK, SLC26A10, AKT3	151	277	9079	1.519425252	1	0.846340055	98.61001187
Annotation Cluster 66	Enrichment Score: 0.7471428607102397
Category	Term	Count	%	PValue	Genes	List Total	Pop Hits	Pop Total	Fold Enrichment	Bonferroni	Benjamini	FDR
GOTERM_MF_FAT	GO:0031406~carboxylic acid binding	5	2.040816327	0.141950787	TH, EGLN3, GRIN3A, DBH, DDAH1	182	144	12983	2.476915446	1	0.787872049	88.13351944
GOTERM_MF_FAT	GO:0043176~amine binding	4	1.632653061	0.198256699	TH, GRIN3A, DDAH1, CHRNA3	182	110	12983	2.594005994	1	0.843869233	95.38757143
GOTERM_MF_FAT	GO:0016597~amino acid binding	3	1.224489796	0.203800734	TH, GRIN3A, DDAH1	182	60	12983	3.566758242	1	0.846717818	95.81232279
Annotation Cluster 67	Enrichment Score: 0.7466400384702593
Category	Term	Count	%	PValue	Genes	List Total	Pop Hits	Pop Total	Fold Enrichment	Bonferroni	Benjamini	FDR
GOTERM_CC_FAT	GO:0044421~extracellular region part	20	8.163265306	0.072684772	EGFR, SPOCK3, CLU, ELN, NTNG2, SPOCK1, SPARC, TIMP2, FXYD6, SLIT3, AMH, COL6A6, SFRP1, ADM, SULF2, KAL1, OLFM3, IGFBP4, OLFM1, IGFBP5	178	960	12782	1.496020599	0.999999992	0.431537274	62.41096876
GOTERM_CC_FAT	GO:0005576~extracellular region	33	13.46938776	0.220032487	NRP1, SPOCK3, CLU, ELN, GABBR1, SPOCK1, TIMP2, FXYD6, IGSF10, COL6A6, KAL1, HEG1, OLFM3, OLFM1, NXPH1, EGFR, CA11, NTNG2, DLL1, SPARC, DBH, SLIT3, NCAM1, AMH, ACPL2, SFRP1, CPE, SULF2, ADM, CTSB, CHGB, IGFBP4, IGFBP5	178	2010	12782	1.178953547	1	0.707006505	96.0131152
GOTERM_CC_FAT	GO:0005615~extracellular space	13	5.306122449	0.240770212	EGFR, AMH, SFRP1, SULF2, ADM, KAL1, CLU, OLFM3, FXYD6, OLFM1, IGFBP4, SLIT3, IGFBP5	178	685	12782	1.362798327	1	0.72974553	97.18883891
SP_PIR_KEYWORDS	Secreted	25	10.20408163	0.267859376	NRP1, SPOCK3, ELN, CLU, GABBR1, SPOCK1, TIMP2, IGSF10, COL6A6, HEG1, OLFM3, NXPH1, EGFR, CA11, SPARC, SLIT3, NCAM1, AMH, ACPL2, CPE, ADM, SFRP1, CHGB, IGFBP4, IGFBP5	239	1689	19235	1.191254759	1	0.803973549	98.36846655
Annotation Cluster 68	Enrichment Score: 0.743333356199401
Category	Term	Count	%	PValue	Genes	List Total	Pop Hits	Pop Total	Fold Enrichment	Bonferroni	Benjamini	FDR
INTERPRO	IPR011510:Sterile alpha motif homology 2	3	1.224489796	0.103421616	PPFIA3, EPHA7, SAMD11	223	41	16659	5.466148966	1	0.862763034	78.98245959
INTERPRO	IPR001660:Sterile alpha motif SAM	4	1.632653061	0.127525956	PPFIA3, EPHA7, INPPL1, SAMD11	223	93	16659	3.213076812	1	0.850113356	85.76121567
SMART	SM00454:SAM	4	1.632653061	0.198746067	PPFIA3, EPHA7, INPPL1, SAMD11	151	93	9079	2.58605711	1	0.84680163	92.34373318
UP_SEQ_FEATURE	domain:SAM	3	1.224489796	0.267428577	EPHA7, INPPL1, SAMD11	239	81	19113	2.961878196	1	0.990769159	99.16622454
INTERPRO	IPR013761:Sterile alpha motif-type	3	1.224489796	0.273915718	EPHA7, INPPL1, SAMD11	223	77	16659	2.910546852	1	0.954490785	98.96774966
Annotation Cluster 69	Enrichment Score: 0.649713438707183
Category	Term	Count	%	PValue	Genes	List Total	Pop Hits	Pop Total	Fold Enrichment	Bonferroni	Benjamini	FDR
GOTERM_BP_FAT	GO:0010551~regulation of specific transcription from RNA polymerase II promoter	4	1.632653061	0.141037249	GATA2, HMGB2, SMAD7, ARHGEF10L	188	94	13528	3.062019013	1	0.705687598	92.16004005
GOTERM_BP_FAT	GO:0010552~positive regulation of specific transcription from RNA polymerase II promoter	3	1.224489796	0.186162036	GATA2, HMGB2, ARHGEF10L	188	57	13528	3.787234043	1	0.769097955	96.8242894
GOTERM_BP_FAT	GO:0032583~regulation of gene-specific transcription	4	1.632653061	0.282919675	GATA2, HMGB2, SMAD7, ARHGEF10L	188	134	13528	2.147983487	1	0.874035184	99.61867605
GOTERM_BP_FAT	GO:0043193~positive regulation of gene-specific transcription	3	1.224489796	0.339045628	GATA2, HMGB2, ARHGEF10L	188	87	13528	2.481291269	1	0.907086079	99.90260508
Annotation Cluster 70	Enrichment Score: 0.6384953939448885
Category	Term	Count	%	PValue	Genes	List Total	Pop Hits	Pop Total	Fold Enrichment	Bonferroni	Benjamini	FDR
GOTERM_BP_FAT	GO:0019932~second-messenger-mediated signaling	7	2.857142857	0.106580115	EGFR, HMGB2, SSTR2, ADM, NPY2R, GRK5, TOP2A	188	235	13528	2.143413309	1	0.632999309	84.85175681
GOTERM_BP_FAT	GO:0019933~cAMP-mediated signaling	4	1.632653061	0.144246047	SSTR2, ADM, NPY2R, GRK5	188	95	13528	3.029787234	1	0.707277429	92.6363336
GOTERM_BP_FAT	GO:0019935~cyclic-nucleotide-mediated signaling	4	1.632653061	0.267910151	SSTR2, ADM, NPY2R, GRK5	188	130	13528	2.214075286	1	0.858851332	99.46054709
GOTERM_BP_FAT	GO:0007188~G-protein signaling, coupled to cAMP nucleotide second messenger	3	1.224489796	0.32893131	SSTR2, NPY2R, GRK5	188	85	13528	2.539674593	1	0.904424775	99.8744009
GOTERM_BP_FAT	GO:0007187~G-protein signaling, coupled to cyclic nucleotide second messenger	3	1.224489796	0.473858353	SSTR2, NPY2R, GRK5	188	115	13528	1.877150786	1	0.959761494	99.9978645
Annotation Cluster 71	Enrichment Score: 0.6316931459416028
Category	Term	Count	%	PValue	Genes	List Total	Pop Hits	Pop Total	Fold Enrichment	Bonferroni	Benjamini	FDR
UP_SEQ_FEATURE	domain:Helix-loop-helix motif	4	1.632653061	0.169920476	ASCL1, ID2, ID1, HAND2	239	114	19113	2.80598987	1	0.967970316	94.30025474
INTERPRO	IPR001092:Basic helix-loop-helix dimerisation region bHLH	4	1.632653061	0.19472833	ASCL1, ID2, ID1, HAND2	223	114	16659	2.621194241	1	0.902527744	95.46990988
SMART	SM00353:HLH	4	1.632653061	0.291315878	ASCL1, ID2, ID1, HAND2	151	114	9079	2.109678169	1	0.850638442	98.15629598
INTERPRO	IPR011598:Helix-loop-helix DNA-binding	3	1.224489796	0.308452577	ASCL1, ID1, HAND2	223	84	16659	2.668001281	1	0.965086292	99.48550769
Annotation Cluster 72	Enrichment Score: 0.5492302672984319
Category	Term	Count	%	PValue	Genes	List Total	Pop Hits	Pop Total	Fold Enrichment	Bonferroni	Benjamini	FDR
SP_PIR_KEYWORDS	Signal-anchor	10	4.081632653	0.079568279	ST6GALNAC5, B3GAT1, ATP1B1, HS3ST5, CHST8, HMP19, CHST15, LPCAT2, DBH, SGCB	239	421	19235	1.911666783	1	0.471633601	66.52850361
SP_PIR_KEYWORDS	golgi apparatus	10	4.081632653	0.304715939	ST6GALNAC5, B3GAT1, HS3ST5, SULF2, CHST8, HMP19, RAB6B, CHST15, CLIP3, LPCAT2	239	588	19235	1.368727407	1	0.839648948	99.17494671
UP_SEQ_FEATURE	topological domain:Lumenal	7	2.857142857	0.474679557	ST6GALNAC5, B3GAT1, HS3ST5, CHST8, HMP19, CHST15, LPCAT2	239	444	19113	1.260799502	1	0.99978425	99.99499487
GOTERM_CC_FAT	GO:0005794~Golgi apparatus	13	5.306122449	0.552132439	ST6GALNAC5, H1F0, B3GAT1, HS3ST5, SULF2, CHST8, HMP19, GNG2, RAB6B, CHST15, CLIP3, LPCAT2, OLFM3	178	872	12782	1.070546851	1	0.918849622	99.99700286
Annotation Cluster 73	Enrichment Score: 0.5404700015398999
Category	Term	Count	%	PValue	Genes	List Total	Pop Hits	Pop Total	Fold Enrichment	Bonferroni	Benjamini	FDR
GOTERM_BP_FAT	GO:0035282~segmentation	3	1.224489796	0.142200769	TBX3, SFRP1, DLL1	188	48	13528	4.497340426	1	0.705283043	92.33599719
GOTERM_BP_FAT	GO:0003002~regionalization	5	2.040816327	0.290232548	TBX3, SFRP1, SMAD6, TBX20, DLL1	188	197	13528	1.826331137	1	0.879862404	99.67882325
GOTERM_BP_FAT	GO:0009952~anterior/posterior pattern formation	3	1.224489796	0.579351235	TBX3, SFRP1, DLL1	188	140	13528	1.541945289	1	0.982229663	99.99994965
Annotation Cluster 74	Enrichment Score: 0.506631402948205
Category	Term	Count	%	PValue	Genes	List Total	Pop Hits	Pop Total	Fold Enrichment	Bonferroni	Benjamini	FDR
GOTERM_MF_FAT	GO:0042802~identical protein binding	13	5.306122449	0.18302715	EGFR, SYT1, NRP1, SMAD6, L1CAM, GRIN3A, SMAD1, SBF2, HAND2, BCL2, NLGN4X, PDGFRA, TOP2A	182	640	12983	1.448995536	1	0.837121448	94.00611388
GOTERM_MF_FAT	GO:0042803~protein homodimerization activity	7	2.857142857	0.322742324	SBF2, HAND2, BCL2, SMAD6, NLGN4X, PDGFRA, TOP2A	182	334	12983	1.495048365	1	0.926394216	99.55978229
GOTERM_MF_FAT	GO:0046982~protein heterodimerization activity	5	2.040816327	0.327799325	EGFR, HAND2, BCL2, PDGFRA, TOP2A	182	208	12983	1.714787616	1	0.926824104	99.60340266
GOTERM_MF_FAT	GO:0046983~protein dimerization activity	9	3.673469388	0.48584182	EGFR, SBF2, HAND2, BCL2, SMAD6, NLGN4X, PDGFRA, TFAP2B, TOP2A	182	542	12983	1.184532257	1	0.968488914	99.9904997
Annotation Cluster 75	Enrichment Score: 0.49523671143988063
Category	Term	Count	%	PValue	Genes	List Total	Pop Hits	Pop Total	Fold Enrichment	Bonferroni	Benjamini	FDR
UP_SEQ_FEATURE	repeat:LRR 12	4	1.632653061	0.104786956	IGSF10, LRRN3, RLTPR, SLIT3	239	91	19113	3.515196101	1	0.912162469	81.78178278
INTERPRO	IPR000483:Cysteine-rich flanking region, C-terminal	4	1.632653061	0.112983887	IGSF10, NTRK3, LRRN3, SLIT3	223	88	16659	3.395637994	1	0.839477615	81.96790226
UP_SEQ_FEATURE	repeat:LRR 11	4	1.632653061	0.134571086	IGSF10, LRRN3, RLTPR, SLIT3	239	102	19113	3.136106325	1	0.943069551	89.17421444
INTERPRO	IPR000372:Leucine-rich repeat, cysteine-rich flanking region, N-terminal	4	1.632653061	0.145798215	IGSF10, NTRK3, LRRN3, SLIT3	223	99	16659	3.018344884	1	0.859360275	89.47705795
SMART	SM00082:LRRCT	4	1.632653061	0.177855745	IGSF10, NTRK3, LRRN3, SLIT3	151	88	9079	2.732992173	1	0.852392765	89.68077059
UP_SEQ_FEATURE	repeat:LRR 10	4	1.632653061	0.179145459	IGSF10, LRRN3, RLTPR, SLIT3	239	117	19113	2.734041412	1	0.969468485	95.20049622
SMART	SM00013:LRRNT	4	1.632653061	0.224538709	IGSF10, NTRK3, LRRN3, SLIT3	151	99	9079	2.429326376	1	0.817275569	94.7613152
UP_SEQ_FEATURE	repeat:LRR 9	4	1.632653061	0.236940561	IGSF10, LRRN3, RLTPR, SLIT3	239	135	19113	2.369502557	1	0.988742871	98.43883346
UP_SEQ_FEATURE	repeat:LRR 13	3	1.224489796	0.244343951	IGSF10, RLTPR, SLIT3	239	76	19113	3.156738604	1	0.987478825	98.65625645
UP_SEQ_FEATURE	repeat:LRR 8	4	1.632653061	0.283834972	IGSF10, LRRN3, RLTPR, SLIT3	239	149	19113	2.146864733	1	0.992808323	99.41151806
UP_SEQ_FEATURE	repeat:LRR 7	4	1.632653061	0.378720581	IGSF10, LRRN3, RLTPR, SLIT3	239	177	19113	1.807247713	1	0.998582365	99.93389593
UP_SEQ_FEATURE	repeat:LRR 6	4	1.632653061	0.486804336	IGSF10, LRRN3, RLTPR, SLIT3	239	210	19113	1.523251644	1	0.999817497	99.99650525
INTERPRO	IPR003591:Leucine-rich repeat, typical subtype	3	1.224489796	0.523231352	IGSF10, LRRN3, SLIT3	223	131	16659	1.710779448	1	0.998081999	99.99746682
INTERPRO	IPR001611:Leucine-rich repeat	4	1.632653061	0.542314786	IGSF10, NTRK3, LRRN3, SLIT3	223	213	16659	1.402892692	1	0.998474892	99.99858686
UP_SEQ_FEATURE	repeat:LRR 5	4	1.632653061	0.549962018	IGSF10, LRRN3, RLTPR, SLIT3	239	231	19113	1.384774222	1	0.999960629	99.99953646
UP_SEQ_FEATURE	repeat:LRR 1	5	2.040816327	0.561460934	IGSF10, NTRK3, LRRN3, RLTPR, SLIT3	239	318	19113	1.257401121	1	0.999966707	99.9996887
UP_SEQ_FEATURE	repeat:LRR 2	5	2.040816327	0.563892694	IGSF10, NTRK3, LRRN3, RLTPR, SLIT3	239	319	19113	1.253459425	1	0.999957664	99.99971422
SP_PIR_KEYWORDS	leucine-rich repeat	5	2.040816327	0.56625862	IGSF10, NTRK3, LRRN3, RLTPR, SLIT3	239	322	19235	1.249707633	1	0.954273008	99.99837329
UP_SEQ_FEATURE	repeat:LRR 4	4	1.632653061	0.610127941	IGSF10, LRRN3, RLTPR, SLIT3	239	252	19113	1.26937637	1	0.99997931	99.99994903
SMART	SM00369:LRR_TYP	3	1.224489796	0.64114916	IGSF10, LRRN3, SLIT3	151	131	9079	1.376927355	1	0.988758348	99.99931085
UP_SEQ_FEATURE	repeat:LRR 3	4	1.632653061	0.722549242	IGSF10, LRRN3, RLTPR, SLIT3	239	299	19113	1.069842292	1	0.999999079	99.99999973
Annotation Cluster 76	Enrichment Score: 0.47773147629477863
Category	Term	Count	%	PValue	Genes	List Total	Pop Hits	Pop Total	Fold Enrichment	Bonferroni	Benjamini	FDR
GOTERM_BP_FAT	GO:0030814~regulation of cAMP metabolic process	4	1.632653061	0.170738099	SSTR2, NPY2R, GABBR1, TIMP2	188	103	13528	2.794463954	1	0.745554027	95.65102989
GOTERM_BP_FAT	GO:0007194~negative regulation of adenylate cyclase activity	3	1.224489796	0.176216907	SSTR2, NPY2R, GABBR1	188	55	13528	3.924951644	1	0.756023875	96.10796704
GOTERM_BP_FAT	GO:0031280~negative regulation of cyclase activity	3	1.224489796	0.176216907	SSTR2, NPY2R, GABBR1	188	55	13528	3.924951644	1	0.756023875	96.10796704
GOTERM_BP_FAT	GO:0051350~negative regulation of lyase activity	3	1.224489796	0.176216907	SSTR2, NPY2R, GABBR1	188	55	13528	3.924951644	1	0.756023875	96.10796704
GOTERM_BP_FAT	GO:0030799~regulation of cyclic nucleotide metabolic process	4	1.632653061	0.205597179	SSTR2, NPY2R, GABBR1, TIMP2	188	113	13528	2.547166259	1	0.795734418	97.8813846
GOTERM_BP_FAT	GO:0006140~regulation of nucleotide metabolic process	4	1.632653061	0.216360145	SSTR2, NPY2R, GABBR1, TIMP2	188	116	13528	2.481291269	1	0.807368183	98.3140581
KEGG_PATHWAY	hsa04080:Neuroactive ligand-receptor interaction	6	2.448979592	0.315789918	SSTR2, GABRB1, GRIK3, NPY2R, GABBR1, GRIN3A	75	256	5085	1.5890625	1	0.824069453	98.34501074
GOTERM_BP_FAT	GO:0043086~negative regulation of catalytic activity	6	2.448979592	0.335391865	SSTR2, SMAD7, CDKN2D, SMAD6, NPY2R, GABBR1	188	277	13528	1.558645057	1	0.905709507	99.89318559
GOTERM_BP_FAT	GO:0045761~regulation of adenylate cyclase activity	3	1.224489796	0.383915807	SSTR2, NPY2R, GABBR1	188	96	13528	2.248670213	1	0.930392038	99.96999125
GOTERM_BP_FAT	GO:0031279~regulation of cyclase activity	3	1.224489796	0.398590968	SSTR2, NPY2R, GABBR1	188	99	13528	2.180528691	1	0.934898013	99.97995934
GOTERM_BP_FAT	GO:0030817~regulation of cAMP biosynthetic process	3	1.224489796	0.408284698	SSTR2, NPY2R, GABBR1	188	101	13528	2.137349905	1	0.938640421	99.9847338
GOTERM_BP_FAT	GO:0051339~regulation of lyase activity	3	1.224489796	0.408284698	SSTR2, NPY2R, GABBR1	188	101	13528	2.137349905	1	0.938640421	99.9847338
GOTERM_BP_FAT	GO:0030802~regulation of cyclic nucleotide biosynthetic process	3	1.224489796	0.450925452	SSTR2, NPY2R, GABBR1	188	110	13528	1.962475822	1	0.954780921	99.99563699
GOTERM_BP_FAT	GO:0030808~regulation of nucleotide biosynthetic process	3	1.224489796	0.450925452	SSTR2, NPY2R, GABBR1	188	110	13528	1.962475822	1	0.954780921	99.99563699
SP_PIR_KEYWORDS	transducer	5	2.040816327	0.995258747	SSTR2, NPY2R, GABBR1, GNG2, GNG3	239	874	19235	0.460418602	1	0.999999577	100
SP_PIR_KEYWORDS	g-protein coupled receptor	3	1.224489796	0.99963824	SSTR2, NPY2R, GABBR1	239	816	19235	0.29588666	1	1	100
Annotation Cluster 77	Enrichment Score: 0.4700566576622984
Category	Term	Count	%	PValue	Genes	List Total	Pop Hits	Pop Total	Fold Enrichment	Bonferroni	Benjamini	FDR
GOTERM_MF_FAT	GO:0016791~phosphatase activity	7	2.857142857	0.13530034	LPPR3, EYA4, EYA1, ACPL2, SBF2, INPPL1, PTPRN	182	249	12983	2.00540624	1	0.806143806	86.78687877
GOTERM_MF_FAT	GO:0004725~protein tyrosine phosphatase activity	3	1.224489796	0.426941539	EYA4, EYA1, PTPRN	182	104	12983	2.057745139	1	0.954838466	99.95699503
GOTERM_MF_FAT	GO:0004721~phosphoprotein phosphatase activity	3	1.224489796	0.673228863	EYA4, EYA1, PTPRN	182	165	12983	1.297002997	1	0.989482315	99.99998274
Annotation Cluster 78	Enrichment Score: 0.46746983108907175
Category	Term	Count	%	PValue	Genes	List Total	Pop Hits	Pop Total	Fold Enrichment	Bonferroni	Benjamini	FDR
GOTERM_MF_FAT	GO:0016791~phosphatase activity	7	2.857142857	0.13530034	LPPR3, EYA4, EYA1, ACPL2, SBF2, INPPL1, PTPRN	182	249	12983	2.00540624	1	0.806143806	86.78687877
UP_SEQ_FEATURE	active site:Nucleophile	4	1.632653061	0.418954735	EYA4, EYA1, ACPL2, CPE	239	189	19113	1.692501826	1	0.999279853	99.97639793
UP_SEQ_FEATURE	active site:Proton donor	3	1.224489796	0.698432621	EYA4, EYA1, ACPL2	239	194	19113	1.236660484	1	0.999998093	99.99999902
Annotation Cluster 79	Enrichment Score: 0.46681787433386013
Category	Term	Count	%	PValue	Genes	List Total	Pop Hits	Pop Total	Fold Enrichment	Bonferroni	Benjamini	FDR
GOTERM_MF_FAT	GO:0003779~actin binding	8	3.265306122	0.170955865	EGFR, MYRIP, EPB41L1, TLN2, INPPL1, TMOD2, MKL1, TMOD1	182	326	12983	1.750556192	1	0.828508659	92.64817189
GOTERM_MF_FAT	GO:0008092~cytoskeletal protein binding	10	4.081632653	0.2708465	EGFR, MYRIP, EPB41L1, TLN2, INPPL1, TMOD2, MKL1, SDC2, SDC3, TMOD1	182	504	12983	1.415380255	1	0.921629453	98.76946589
SP_PIR_KEYWORDS	actin-binding	5	2.040816327	0.365169637	MYRIP, EPB41L1, INPPL1, TMOD2, TMOD1	239	247	19235	1.629173513	1	0.877274069	99.75168299
SP_PIR_KEYWORDS	cytoskeleton	7	2.857142857	0.802835577	SEPT3, EPB41L1, TLN2, INPPL1, TMOD2, SGCB, TMOD1	239	636	19235	0.885799058	1	0.993970065	99.99999995
Annotation Cluster 80	Enrichment Score: 0.4604408851427561
Category	Term	Count	%	PValue	Genes	List Total	Pop Hits	Pop Total	Fold Enrichment	Bonferroni	Benjamini	FDR
KEGG_PATHWAY	hsa05412:Arrhythmogenic right ventricular cardiomyopathy (ARVC)	3	1.224489796	0.303694516	CACNA2D1, CACNB3, SGCB	75	76	5085	2.676315789	1	0.843142626	97.99993231
KEGG_PATHWAY	hsa05410:Hypertrophic cardiomyopathy (HCM)	3	1.224489796	0.351987361	CACNA2D1, CACNB3, SGCB	75	85	5085	2.392941176	1	0.806226662	99.08024688
KEGG_PATHWAY	hsa05414:Dilated cardiomyopathy	3	1.224489796	0.388788424	CACNA2D1, CACNB3, SGCB	75	92	5085	2.210869565	1	0.832141073	99.51107085
Annotation Cluster 81	Enrichment Score: 0.45848746179001343
Category	Term	Count	%	PValue	Genes	List Total	Pop Hits	Pop Total	Fold Enrichment	Bonferroni	Benjamini	FDR
UP_SEQ_FEATURE	repeat:ANK 3	5	2.040816327	0.223011134	CAMTA1, CDKN2C, ANKRD12, CDKN2D, CLIP3	239	194	19113	2.061100807	1	0.987282284	97.93794121
UP_SEQ_FEATURE	repeat:ANK 1	5	2.040816327	0.324189468	CAMTA1, CDKN2C, ANKRD12, CDKN2D, CLIP3	239	231	19113	1.730967777	1	0.996616057	99.75885663
UP_SEQ_FEATURE	repeat:ANK 2	5	2.040816327	0.327416721	CAMTA1, CDKN2C, ANKRD12, CDKN2D, CLIP3	239	232	19113	1.723506709	1	0.996507673	99.77597488
SP_PIR_KEYWORDS	ank repeat	5	2.040816327	0.34524918	CAMTA1, CDKN2C, ANKRD12, CDKN2D, CLIP3	239	240	19235	1.676691074	1	0.86307188	99.62663471
INTERPRO	IPR002110:Ankyrin	5	2.040816327	0.389715603	CAMTA1, CDKN2C, ANKRD12, CDKN2D, CLIP3	223	238	16659	1.569412518	1	0.985692047	99.91376401
SMART	SM00248:ANK	5	2.040816327	0.557145307	CAMTA1, CDKN2C, ANKRD12, CDKN2D, CLIP3	151	238	9079	1.263147643	1	0.975137654	99.9920992
Annotation Cluster 82	Enrichment Score: 0.4527010316146187
Category	Term	Count	%	PValue	Genes	List Total	Pop Hits	Pop Total	Fold Enrichment	Bonferroni	Benjamini	FDR
GOTERM_CC_FAT	GO:0016323~basolateral plasma membrane	6	2.448979592	0.150170126	EGFR, ATP1B1, LAYN, TLN2, NPY2R, CA11	178	203	12782	2.122433165	1	0.598860424	87.8745258
GOTERM_CC_FAT	GO:0005912~adherens junction	4	1.632653061	0.363036634	LAYN, TLN2, SMAD7, NPY2R	178	155	12782	1.853135194	1	0.824610244	99.71153518
GOTERM_CC_FAT	GO:0005925~focal adhesion	3	1.224489796	0.414000891	LAYN, TLN2, NPY2R	178	102	12782	2.112029081	1	0.860576321	99.90216673
GOTERM_CC_FAT	GO:0070161~anchoring junction	4	1.632653061	0.42643611	LAYN, TLN2, SMAD7, NPY2R	178	172	12782	1.669976483	1	0.859350354	99.92591954
GOTERM_CC_FAT	GO:0005924~cell-substrate adherens junction	3	1.224489796	0.43310224	LAYN, TLN2, NPY2R	178	106	12782	2.032329871	1	0.861172904	99.93633906
GOTERM_CC_FAT	GO:0030055~cell-substrate junction	3	1.224489796	0.461120186	LAYN, TLN2, NPY2R	178	112	12782	1.923455056	1	0.869469087	99.96700497
Annotation Cluster 83	Enrichment Score: 0.4345186681009003
Category	Term	Count	%	PValue	Genes	List Total	Pop Hits	Pop Total	Fold Enrichment	Bonferroni	Benjamini	FDR
GOTERM_BP_FAT	GO:0001932~regulation of protein amino acid phosphorylation	5	2.040816327	0.217679322	EGFR, CCND1, SMAD7, BCL2, SMAD6	188	173	13528	2.079694994	1	0.806886759	98.36096119
GOTERM_BP_FAT	GO:0032269~negative regulation of cellular protein metabolic process	5	2.040816327	0.238425652	SMAD7, TIA1, SMAD6, MGEA5, IGFBP5	188	180	13528	1.998817967	1	0.831334546	98.95499607
GOTERM_BP_FAT	GO:0051248~negative regulation of protein metabolic process	5	2.040816327	0.259594408	SMAD7, TIA1, SMAD6, MGEA5, IGFBP5	188	187	13528	1.923995904	1	0.850721953	99.34822261
GOTERM_BP_FAT	GO:0031399~regulation of protein modification process	6	2.448979592	0.387340414	EGFR, CCND1, SMAD7, BCL2, SMAD6, MGEA5	188	295	13528	1.463541291	1	0.93186829	99.97266571
GOTERM_BP_FAT	GO:0010648~negative regulation of cell communication	5	2.040816327	0.454103481	CCND1, SMAD7, GRIK3, SMAD6, IGFBP5	188	248	13528	1.450754976	1	0.954781608	99.99604115
GOTERM_BP_FAT	GO:0032268~regulation of cellular protein metabolic process	8	3.265306122	0.483794648	EGFR, CCND1, SMAD7, BCL2, TIA1, SMAD6, MGEA5, IGFBP5	188	474	13528	1.214471676	1	0.961897526	99.99844819
GOTERM_BP_FAT	GO:0031400~negative regulation of protein modification process	3	1.224489796	0.491786125	SMAD7, SMAD6, MGEA5	188	119	13528	1.814053281	1	0.96362554	99.99880501
GOTERM_BP_FAT	GO:0009968~negative regulation of signal transduction	4	1.632653061	0.592516151	CCND1, SMAD7, SMAD6, IGFBP5	188	221	13528	1.302397227	1	0.983920084	99.99997043
Annotation Cluster 84	Enrichment Score: 0.42660717740314613
Category	Term	Count	%	PValue	Genes	List Total	Pop Hits	Pop Total	Fold Enrichment	Bonferroni	Benjamini	FDR
GOTERM_MF_FAT	GO:0005083~small GTPase regulator activity	7	2.857142857	0.184558088	MYRIP, ARHGAP33, MADD, CYTH1, IQGAP3, SLC26A10, ARHGEF10L	182	274	12983	1.822431218	1	0.833187841	94.16061282
SP_PIR_KEYWORDS	guanine-nucleotide releasing factor	4	1.632653061	0.18924001	MADD, CYTH1, SLC26A10, ARHGEF10L	239	121	19235	2.660534597	1	0.701988722	93.72889839
GOTERM_MF_FAT	GO:0030695~GTPase regulator activity	8	3.265306122	0.33346319	MYRIP, ARHGAP33, MADD, CYTH1, IQGAP3, SLC26A10, RAP1GAP2, ARHGEF10L	182	404	12983	1.412577521	1	0.927691543	99.64747718
GOTERM_MF_FAT	GO:0005088~Ras guanyl-nucleotide exchange factor activity	3	1.224489796	0.347880989	MADD, SLC26A10, ARHGEF10L	182	88	12983	2.431880619	1	0.931473446	99.7400073
GOTERM_MF_FAT	GO:0060589~nucleoside-triphosphatase regulator activity	8	3.265306122	0.353891259	MYRIP, ARHGAP33, MADD, CYTH1, IQGAP3, SLC26A10, RAP1GAP2, ARHGEF10L	182	413	12983	1.38179496	1	0.932511469	99.77145313
GOTERM_MF_FAT	GO:0005085~guanyl-nucleotide exchange factor activity	4	1.632653061	0.357298562	MADD, CYTH1, SLC26A10, ARHGEF10L	182	152	12983	1.87724118	1	0.931878043	99.78767342
GOTERM_MF_FAT	GO:0005099~Ras GTPase activator activity	3	1.224489796	0.36302569	ARHGAP33, IQGAP3, ARHGEF10L	182	91	12983	2.351708731	1	0.932748906	99.81255124
GOTERM_BP_FAT	GO:0051056~regulation of small GTPase mediated signal transduction	5	2.040816327	0.461626813	CYTH1, IQGAP3, SLC26A10, RAP1GAP2, ARHGEF10L	188	252	13528	1.427727119	1	0.956594369	99.99686209
GOTERM_MF_FAT	GO:0008047~enzyme activator activity	6	2.448979592	0.502373379	ARHGAP33, MADD, IQGAP3, RAP1GAP2, TIMP2, ARHGEF10L	182	335	12983	1.277644743	1	0.968124167	99.99397256
GOTERM_MF_FAT	GO:0005096~GTPase activator activity	4	1.632653061	0.595297201	ARHGAP33, IQGAP3, RAP1GAP2, ARHGEF10L	182	220	12983	1.297002997	1	0.981953581	99.99966089
GOTERM_BP_FAT	GO:0046578~regulation of Ras protein signal transduction	3	1.224489796	0.790326347	CYTH1, SLC26A10, ARHGEF10L	188	210	13528	1.027963526	1	0.998516346	100
Annotation Cluster 85	Enrichment Score: 0.41083458491401204
Category	Term	Count	%	PValue	Genes	List Total	Pop Hits	Pop Total	Fold Enrichment	Bonferroni	Benjamini	FDR
GOTERM_MF_FAT	GO:0008134~transcription factor binding	10	4.081632653	0.287753747	GATA2, MLL5, MEIS2, BTG1, HAND2, BCL2, PIM1, TFAP2B, HSF4, MKL1	182	513	12983	1.390549022	1	0.924045043	99.11235368
GOTERM_MF_FAT	GO:0016563~transcription activator activity	8	3.265306122	0.347064652	MLL5, HAND2, BCL2, TBX20, TFAP2B, SMAD1, FOXO3, MKL1	182	410	12983	1.391905655	1	0.933847861	99.73543918
GOTERM_MF_FAT	GO:0003712~transcription cofactor activity	7	2.857142857	0.394866707	MLL5, MEIS2, BTG1, HAND2, TFAP2B, HSF4, MKL1	182	363	12983	1.375609239	1	0.943613351	99.90820567
GOTERM_MF_FAT	GO:0003713~transcription coactivator activity	4	1.632653061	0.576474062	MLL5, HAND2, TFAP2B, MKL1	182	214	12983	1.333367567	1	0.980669138	99.9993614
Annotation Cluster 86	Enrichment Score: 0.35864645747865526
Category	Term	Count	%	PValue	Genes	List Total	Pop Hits	Pop Total	Fold Enrichment	Bonferroni	Benjamini	FDR
GOTERM_BP_FAT	GO:0030099~myeloid cell differentiation	3	1.224489796	0.369090384	MLL5, ID2, SNRK	188	93	13528	2.321207962	1	0.923416133	99.95531227
GOTERM_BP_FAT	GO:0048872~homeostasis of number of cells	3	1.224489796	0.403447097	MLL5, ID2, BCL2	188	100	13528	2.158723404	1	0.937091548	99.98250361
GOTERM_BP_FAT	GO:0030097~hemopoiesis	5	2.040816327	0.41245415	MLL5, ID2, SNRK, BCL2, DLL1	188	236	13528	1.524522178	1	0.940349314	99.98643867
GOTERM_BP_FAT	GO:0048534~hemopoietic or lymphoid organ development	5	2.040816327	0.48546881	MLL5, ID2, SNRK, BCL2, DLL1	188	260	13528	1.383797054	1	0.962123515	99.99853036
GOTERM_BP_FAT	GO:0002520~immune system development	5	2.040816327	0.539897575	MLL5, ID2, SNRK, BCL2, DLL1	188	276	13528	1.303576935	1	0.974704247	99.99977403
Annotation Cluster 87	Enrichment Score: 0.357775320877071
Category	Term	Count	%	PValue	Genes	List Total	Pop Hits	Pop Total	Fold Enrichment	Bonferroni	Benjamini	FDR
GOTERM_CC_FAT	GO:0044448~cell cortex part	3	1.224489796	0.319530931	SEPT3, INPPL1, TMOD1	178	83	12782	2.595505618	1	0.811416792	99.32056723
GOTERM_CC_FAT	GO:0005938~cell cortex	4	1.632653061	0.329256625	SEPT3, INPPL1, PDZD4, TMOD1	178	146	12782	1.967369555	1	0.817455202	99.43625678
SP_PIR_KEYWORDS	cytoskeleton	7	2.857142857	0.802835577	SEPT3, EPB41L1, TLN2, INPPL1, TMOD2, SGCB, TMOD1	239	636	19235	0.885799058	1	0.993970065	99.99999995
Annotation Cluster 88	Enrichment Score: 0.35657093399482603
Category	Term	Count	%	PValue	Genes	List Total	Pop Hits	Pop Total	Fold Enrichment	Bonferroni	Benjamini	FDR
GOTERM_BP_FAT	GO:0007517~muscle organ development	5	2.040816327	0.334367283	CPT1B, SMAD7, ELN, SGCB, IGFBP5	188	211	13528	1.705152768	1	0.90567367	99.89039427
GOTERM_BP_FAT	GO:0014706~striated muscle tissue development	3	1.224489796	0.491786125	SMAD7, ELN, IGFBP5	188	119	13528	1.814053281	1	0.96362554	99.99880501
GOTERM_BP_FAT	GO:0060537~muscle tissue development	3	1.224489796	0.51794918	SMAD7, ELN, IGFBP5	188	125	13528	1.726978723	1	0.970051766	99.99950685
Annotation Cluster 89	Enrichment Score: 0.352362382142803
Category	Term	Count	%	PValue	Genes	List Total	Pop Hits	Pop Total	Fold Enrichment	Bonferroni	Benjamini	FDR
GOTERM_BP_FAT	GO:0043623~cellular protein complex assembly	4	1.632653061	0.388650716	RANBP17, SNAP91, SMAD1, CHRNA3	188	162	13528	1.776727082	1	0.932040478	99.97362839
GOTERM_BP_FAT	GO:0006461~protein complex assembly	9	3.673469388	0.398275878	KCNQ5, RANBP17, SYT1, SNAP91, SBF2, HSF4, SMAD1, CHRNA3, OLFM1	188	505	13528	1.282409943	1	0.935311686	99.97978278
GOTERM_BP_FAT	GO:0070271~protein complex biogenesis	9	3.673469388	0.398275878	KCNQ5, RANBP17, SYT1, SNAP91, SBF2, HSF4, SMAD1, CHRNA3, OLFM1	188	505	13528	1.282409943	1	0.935311686	99.97978278
GOTERM_BP_FAT	GO:0051259~protein oligomerization	4	1.632653061	0.433090503	SYT1, SBF2, HSF4, OLFM1	188	174	13528	1.65419418	1	0.949166603	99.99254813
GOTERM_BP_FAT	GO:0065003~macromolecular complex assembly	11	4.489795918	0.438677893	H1F0, KCNQ5, RANBP17, SYT1, HMGB2, SNAP91, SBF2, HSF4, SMAD1, CHRNA3, OLFM1	188	665	13528	1.190273556	1	0.950779567	99.99368709
GOTERM_BP_FAT	GO:0034622~cellular macromolecular complex assembly	6	2.448979592	0.449435983	H1F0, RANBP17, HMGB2, SNAP91, SMAD1, CHRNA3	188	318	13528	1.357687676	1	0.954598962	99.9954345
GOTERM_BP_FAT	GO:0043933~macromolecular complex subunit organization	11	4.489795918	0.522146692	H1F0, KCNQ5, RANBP17, SYT1, HMGB2, SNAP91, SBF2, HSF4, SMAD1, CHRNA3, OLFM1	188	710	13528	1.114833683	1	0.970978056	99.99957404
GOTERM_BP_FAT	GO:0034621~cellular macromolecular complex subunit organization	6	2.448979592	0.552063054	H1F0, RANBP17, HMGB2, SNAP91, SMAD1, CHRNA3	188	357	13528	1.209368854	1	0.976705881	99.99985573
Annotation Cluster 90	Enrichment Score: 0.3466784454148491
Category	Term	Count	%	PValue	Genes	List Total	Pop Hits	Pop Total	Fold Enrichment	Bonferroni	Benjamini	FDR
GOTERM_BP_FAT	GO:0002252~immune effector process	4	1.632653061	0.282919675	MLL5, BCL2, CLU, DBH	188	134	13528	2.147983487	1	0.874035184	99.61867605
GOTERM_BP_FAT	GO:0002443~leukocyte mediated immunity	3	1.224489796	0.333993937	MLL5, CLU, DBH	188	86	13528	2.510143493	1	0.906174243	99.8893602
GOTERM_BP_FAT	GO:0006955~immune response	6	2.448979592	0.965079146	MLL5, INPPL1, BCL2, SMAD6, CLU, DBH	188	690	13528	0.625716929	1	0.999998525	100
Annotation Cluster 91	Enrichment Score: 0.34530342590841323
Category	Term	Count	%	PValue	Genes	List Total	Pop Hits	Pop Total	Fold Enrichment	Bonferroni	Benjamini	FDR
GOTERM_MF_FAT	GO:0031420~alkali metal ion binding	5	2.040816327	0.393145823	KCNH1, KCNQ5, ATP1B1, SCN3B, SLC4A8	182	228	12983	1.56436765	1	0.945049045	99.90450372
SP_PIR_KEYWORDS	Sodium transport	3	1.224489796	0.421656699	ATP1B1, SCN3B, SLC4A8	239	116	19235	2.081409609	1	0.913402148	99.92742936
SP_PIR_KEYWORDS	Sodium	3	1.224489796	0.421656699	ATP1B1, SCN3B, SLC4A8	239	116	19235	2.081409609	1	0.913402148	99.92742936
GOTERM_BP_FAT	GO:0015672~monovalent inorganic cation transport	6	2.448979592	0.449435983	KCNH1, KCNQ5, ATP1B1, SCN3B, SLC4A8, ATP6V1G2	188	318	13528	1.357687676	1	0.954598962	99.9954345
GOTERM_BP_FAT	GO:0030001~metal ion transport	8	3.265306122	0.463692354	KCNH1, KCNQ5, ATP1B1, CACNA2D1, SCN3B, SLC4A8, CACNB3, GRIN3A	188	465	13528	1.23797758	1	0.957005529	99.99705772
GOTERM_MF_FAT	GO:0031402~sodium ion binding	3	1.224489796	0.487380112	ATP1B1, SCN3B, SLC4A8	182	117	12983	1.829106791	1	0.966086361	99.99088787
GOTERM_BP_FAT	GO:0006814~sodium ion transport	3	1.224489796	0.539062058	ATP1B1, SCN3B, SLC4A8	188	130	13528	1.660556465	1	0.974762162	99.99976706
Annotation Cluster 92	Enrichment Score: 0.32244072683323405
Category	Term	Count	%	PValue	Genes	List Total	Pop Hits	Pop Total	Fold Enrichment	Bonferroni	Benjamini	FDR
GOTERM_MF_FAT	GO:0031420~alkali metal ion binding	5	2.040816327	0.393145823	KCNH1, KCNQ5, ATP1B1, SCN3B, SLC4A8	182	228	12983	1.56436765	1	0.945049045	99.90450372
SP_PIR_KEYWORDS	potassium transport	3	1.224489796	0.417383252	KCNH1, KCNQ5, ATP1B1	239	115	19235	2.099508823	1	0.913978326	99.92002285
GOTERM_BP_FAT	GO:0015672~monovalent inorganic cation transport	6	2.448979592	0.449435983	KCNH1, KCNQ5, ATP1B1, SCN3B, SLC4A8, ATP6V1G2	188	318	13528	1.357687676	1	0.954598962	99.9954345
SP_PIR_KEYWORDS	potassium	3	1.224489796	0.463468787	KCNH1, KCNQ5, ATP1B1	239	126	19235	1.91621837	1	0.932445649	99.97305048
GOTERM_BP_FAT	GO:0030001~metal ion transport	8	3.265306122	0.463692354	KCNH1, KCNQ5, ATP1B1, CACNA2D1, SCN3B, SLC4A8, CACNB3, GRIN3A	188	465	13528	1.23797758	1	0.957005529	99.99705772
GOTERM_MF_FAT	GO:0030955~potassium ion binding	3	1.224489796	0.535334128	KCNH1, KCNQ5, ATP1B1	182	128	12983	1.671917926	1	0.973943809	99.99767855
GOTERM_BP_FAT	GO:0006813~potassium ion transport	3	1.224489796	0.6520532	KCNH1, KCNQ5, ATP1B1	188	160	13528	1.349202128	1	0.991095394	99.9999979
Annotation Cluster 93	Enrichment Score: 0.29462337007241396
Category	Term	Count	%	PValue	Genes	List Total	Pop Hits	Pop Total	Fold Enrichment	Bonferroni	Benjamini	FDR
GOTERM_BP_FAT	GO:0006163~purine nucleotide metabolic process	4	1.632653061	0.476311048	ATP1B1, ADM, MGEA5, AK5	188	186	13528	1.547471974	1	0.960292943	99.99802523
GOTERM_BP_FAT	GO:0009144~purine nucleoside triphosphate metabolic process	3	1.224489796	0.504978798	ATP1B1, MGEA5, AK5	188	122	13528	1.769445413	1	0.96700389	99.99923073
GOTERM_BP_FAT	GO:0009141~nucleoside triphosphate metabolic process	3	1.224489796	0.543207916	ATP1B1, MGEA5, AK5	188	131	13528	1.647880461	1	0.975285708	99.99979976
Annotation Cluster 94	Enrichment Score: 0.2718140424419142
Category	Term	Count	%	PValue	Genes	List Total	Pop Hits	Pop Total	Fold Enrichment	Bonferroni	Benjamini	FDR
GOTERM_BP_FAT	GO:0032504~multicellular organism reproduction	9	3.673469388	0.360331382	EGFR, KHDRBS3, HMGB2, ZMIZ1, BCL2, SMAD1, FOXO3, DBH, HERPUD2	188	487	13528	1.329809079	1	0.918011047	99.94370582
GOTERM_BP_FAT	GO:0048609~reproductive process in a multicellular organism	9	3.673469388	0.360331382	EGFR, KHDRBS3, HMGB2, ZMIZ1, BCL2, SMAD1, FOXO3, DBH, HERPUD2	188	487	13528	1.329809079	1	0.918011047	99.94370582
GOTERM_BP_FAT	GO:0019953~sexual reproduction	8	3.265306122	0.447943437	CD9, KHDRBS3, HMGB2, ZMIZ1, BCL2, SMAD1, FOXO3, HERPUD2	188	458	13528	1.256898634	1	0.954415496	99.99522275
GOTERM_BP_FAT	GO:0007276~gamete generation	7	2.857142857	0.465932611	KHDRBS3, HMGB2, ZMIZ1, BCL2, SMAD1, FOXO3, HERPUD2	188	395	13528	1.27519526	1	0.957483498	99.99725691
GOTERM_BP_FAT	GO:0007283~spermatogenesis	3	1.224489796	0.929143178	KHDRBS3, HMGB2, HERPUD2	188	308	13528	0.700884222	1	0.9999775	100
GOTERM_BP_FAT	GO:0048232~male gamete generation	3	1.224489796	0.929143178	KHDRBS3, HMGB2, HERPUD2	188	308	13528	0.700884222	1	0.9999775	100
Annotation Cluster 95	Enrichment Score: 0.2588763281407905
Category	Term	Count	%	PValue	Genes	List Total	Pop Hits	Pop Total	Fold Enrichment	Bonferroni	Benjamini	FDR
UP_SEQ_FEATURE	lipid moiety-binding region:S-geranylgeranyl cysteine	3	1.224489796	0.363407552	GNG2, RAB6B, GNG3	239	102	19113	2.352079744	1	0.998218938	99.90386288
SP_PIR_KEYWORDS	prenylation	3	1.224489796	0.57261173	GNG2, RAB6B, GNG3	239	156	19235	1.547714837	1	0.954872058	99.99866119
SP_PIR_KEYWORDS	methylation	3	1.224489796	0.803742303	GNG2, RAB6B, GNG3	239	242	19235	0.997700474	1	0.993704613	99.99999995
Annotation Cluster 96	Enrichment Score: 0.2436362218806104
Category	Term	Count	%	PValue	Genes	List Total	Pop Hits	Pop Total	Fold Enrichment	Bonferroni	Benjamini	FDR
GOTERM_CC_FAT	GO:0016607~nuclear speck	3	1.224489796	0.418806394	MLL5, ZMIZ1, LUC7L3	178	103	12782	2.091523945	1	0.860706752	99.91207397
GOTERM_CC_FAT	GO:0044451~nucleoplasm part	8	3.265306122	0.65318445	MLL5, SMAD9, SMAD7, HAND2, ZMIZ1, SMAD6, SMAD1, LUC7L3	178	555	12782	1.035084523	1	0.957206516	99.99989116
GOTERM_CC_FAT	GO:0016604~nuclear body	3	1.224489796	0.679269623	MLL5, ZMIZ1, LUC7L3	178	168	12782	1.282303371	1	0.963280123	99.99996051
Annotation Cluster 97	Enrichment Score: 0.2366525761690728
Category	Term	Count	%	PValue	Genes	List Total	Pop Hits	Pop Total	Fold Enrichment	Bonferroni	Benjamini	FDR
GOTERM_BP_FAT	GO:0006974~response to DNA damage stimulus	8	3.265306122	0.258247047	EYA4, EYA1, HMGB2, CCND1, PCBP4, CDKN2D, FOXO3, TOP2A	188	373	13528	1.543323256	1	0.850123142	99.32807303
GOTERM_BP_FAT	GO:0016570~histone modification	3	1.224489796	0.504978798	EYA1, MLL5, HSF4	188	122	13528	1.769445413	1	0.96700389	99.99923073
GOTERM_BP_FAT	GO:0016569~covalent chromatin modification	3	1.224489796	0.522222538	EYA1, MLL5, HSF4	188	126	13528	1.713272543	1	0.970692018	99.99957517
GOTERM_BP_FAT	GO:0006281~DNA repair	5	2.040816327	0.551511018	EYA4, EYA1, HMGB2, CDKN2D, TOP2A	188	284	13528	1.266856458	1	0.976827681	99.99985273
GOTERM_BP_FAT	GO:0006325~chromatin organization	6	2.448979592	0.602405816	H1F0, EYA4, EYA1, HMGB2, MLL5, HSF4	188	378	13528	1.142181695	1	0.985463022	99.99998041
GOTERM_BP_FAT	GO:0051276~chromosome organization	7	2.857142857	0.665880895	H1F0, EYA4, EYA1, HMGB2, MLL5, HSF4, TOP2A	188	485	13528	1.038561088	1	0.992158824	99.99999894
GOTERM_BP_FAT	GO:0006259~DNA metabolic process	7	2.857142857	0.705226707	EYA4, EYA1, HMGB2, MLL5, CDKN2D, TOP2A, IGFBP4	188	506	13528	0.99545875	1	0.995008399	99.99999987
GOTERM_BP_FAT	GO:0016568~chromatin modification	4	1.632653061	0.734064929	EYA4, EYA1, MLL5, HSF4	188	274	13528	1.050473676	1	0.996499135	99.99999998
GOTERM_BP_FAT	GO:0006260~DNA replication	3	1.224489796	0.741993738	HMGB2, CDKN2D, TOP2A	188	190	13528	1.136170213	1	0.996827663	99.99999999
SP_PIR_KEYWORDS	chromatin regulator	3	1.224489796	0.743030686	EYA4, EYA1, MLL5	239	213	19235	1.133537627	1	0.987431926	99.99999838
Annotation Cluster 98	Enrichment Score: 0.2196155037910557
Category	Term	Count	%	PValue	Genes	List Total	Pop Hits	Pop Total	Fold Enrichment	Bonferroni	Benjamini	FDR
SP_PIR_KEYWORDS	mitochondrion outer membrane	3	1.224489796	0.214742101	CPT1B, MAOA, BCL2	239	70	19235	3.449193066	1	0.74502466	95.88734177
GOTERM_CC_FAT	GO:0031965~nuclear membrane	3	1.224489796	0.268259566	BCL2, AKAP6, SMAD1	178	73	12782	2.951054333	1	0.760360107	98.25732917
GOTERM_CC_FAT	GO:0005741~mitochondrial outer membrane	3	1.224489796	0.354941475	CPT1B, MAOA, BCL2	178	90	12782	2.393632959	1	0.82563173	99.66021159
GOTERM_CC_FAT	GO:0031968~organelle outer membrane	3	1.224489796	0.423592033	CPT1B, MAOA, BCL2	178	104	12782	2.071413137	1	0.860850175	99.92101266
GOTERM_CC_FAT	GO:0019867~outer membrane	3	1.224489796	0.4425287	CPT1B, MAOA, BCL2	178	108	12782	1.994694132	1	0.865289256	99.94877881
GOTERM_CC_FAT	GO:0005635~nuclear envelope	4	1.632653061	0.54263539	RANBP17, BCL2, AKAP6, SMAD1	178	205	12782	1.401151	1	0.916022148	99.99606569
GOTERM_CC_FAT	GO:0031967~organelle envelope	7	2.857142857	0.864916435	TXNIP, CPT1B, RANBP17, MAOA, BCL2, AKAP6, SMAD1	178	620	12782	0.810746647	1	0.994805792	100
GOTERM_CC_FAT	GO:0031975~envelope	7	2.857142857	0.866902692	TXNIP, CPT1B, RANBP17, MAOA, BCL2, AKAP6, SMAD1	178	622	12782	0.808139745	1	0.994717493	100
GOTERM_CC_FAT	GO:0005740~mitochondrial envelope	4	1.632653061	0.933082038	TXNIP, CPT1B, MAOA, BCL2	178	419	12782	0.685527339	1	0.998825675	100
GOTERM_CC_FAT	GO:0031966~mitochondrial membrane	3	1.224489796	0.974707432	CPT1B, MAOA, BCL2	178	394	12782	0.54676895	1	0.999851992	100
GOTERM_CC_FAT	GO:0044429~mitochondrial part	4	1.632653061	0.990222726	TXNIP, CPT1B, MAOA, BCL2	178	595	12782	0.482749504	1	0.999983144	100
GOTERM_CC_FAT	GO:0005739~mitochondrion	8	3.265306122	0.994558751	TXNIP, CPT1B, MAOA, BCL2, TH, CLU, CTSB, SLIT3	178	1087	12782	0.528493018	1	0.999995285	100
SP_PIR_KEYWORDS	mitochondrion	3	1.224489796	0.999700719	CPT1B, MAOA, BCL2	239	832	19235	0.290196532	1	1	100
Annotation Cluster 99	Enrichment Score: 0.2161752883500699
Category	Term	Count	%	PValue	Genes	List Total	Pop Hits	Pop Total	Fold Enrichment	Bonferroni	Benjamini	FDR
GOTERM_CC_FAT	GO:0005856~cytoskeleton	22	8.979591837	0.358332701	H1F0, PRPH, SEPT3, TLN2, KIF5A, INPPL1, VIM, GRIN3A, KIF3C, EML5, CAMK2N1, MYRIP, EPB41L1, MAP1LC3A, TMOD2, KIF26A, BMF, TOP2A, CHRNA3, SGCB, KIF26B, TMOD1	178	1381	12782	1.14395203	1	0.824396773	99.68265914
GOTERM_CC_FAT	GO:0044430~cytoskeletal part	15	6.12244898	0.44787975	PRPH, SEPT3, KIF5A, INPPL1, VIM, GRIN3A, KIF3C, CAMK2N1, EML5, MAP1LC3A, KIF26A, BMF, TOP2A, CHRNA3, KIF26B	178	952	12782	1.131444151	1	0.862294831	99.95480025
GOTERM_CC_FAT	GO:0043232~intracellular non-membrane-bounded organelle	30	12.24489796	0.922413155	PRPH, HMGB2, SEPT3, TLN2, VIM, YPEL3, GRIN3A, GATA2, MEIS2, MAP1LC3A, BMF, TOP2A, CHRNA3, H1F0, KHDRBS3, TBX3, KIF5A, INPPL1, KIF3C, EML5, PCGF1, CAMK2N1, MYRIP, EPB41L1, ID2, TMOD2, KIF26A, TMOD1, KIF26B, SGCB	178	2596	12782	0.829841935	1	0.998408477	100
GOTERM_CC_FAT	GO:0043228~non-membrane-bounded organelle	30	12.24489796	0.922413155	PRPH, HMGB2, SEPT3, TLN2, VIM, YPEL3, GRIN3A, GATA2, MEIS2, MAP1LC3A, BMF, TOP2A, CHRNA3, H1F0, KHDRBS3, TBX3, KIF5A, INPPL1, KIF3C, EML5, PCGF1, CAMK2N1, MYRIP, EPB41L1, ID2, TMOD2, KIF26A, TMOD1, KIF26B, SGCB	178	2596	12782	0.829841935	1	0.998408477	100
Annotation Cluster 100	Enrichment Score: 0.19526961977699248
Category	Term	Count	%	PValue	Genes	List Total	Pop Hits	Pop Total	Fold Enrichment	Bonferroni	Benjamini	FDR
SP_PIR_KEYWORDS	Homeobox	4	1.632653061	0.578333632	PHOX2A, MEIS2, ISL1, TLX2	239	242	19235	1.330267298	1	0.955242855	99.99887941
INTERPRO	IPR017970:Homeobox, conserved site	4	1.632653061	0.600272586	PHOX2A, MEIS2, ISL1, TLX2	223	232	16659	1.288000619	1	0.999434652	99.99979582
INTERPRO	IPR001356:Homeobox	4	1.632653061	0.608984081	PHOX2A, MEIS2, ISL1, TLX2	223	235	16659	1.271558057	1	0.999462172	99.99985097
INTERPRO	IPR012287:Homeodomain-related	4	1.632653061	0.617569061	PHOX2A, MEIS2, ISL1, TLX2	223	238	16659	1.255530015	1	0.999420471	99.99989148
UP_SEQ_FEATURE	DNA-binding region:Homeobox	3	1.224489796	0.68747443	PHOX2A, ISL1, TLX2	239	190	19113	1.262695442	1	0.999997631	99.9999983
SMART	SM00389:HOX	4	1.632653061	0.750425014	PHOX2A, MEIS2, ISL1, TLX2	151	235	9079	1.023418346	1	0.99719359	99.99998978
Annotation Cluster 101	Enrichment Score: 0.18377646260136388
Category	Term	Count	%	PValue	Genes	List Total	Pop Hits	Pop Total	Fold Enrichment	Bonferroni	Benjamini	FDR
GOTERM_BP_FAT	GO:0006163~purine nucleotide metabolic process	4	1.632653061	0.476311048	ATP1B1, ADM, MGEA5, AK5	188	186	13528	1.547471974	1	0.960292943	99.99802523
GOTERM_BP_FAT	GO:0006164~purine nucleotide biosynthetic process	3	1.224489796	0.60969341	ATP1B1, ADM, AK5	188	148	13528	1.458596895	1	0.986313304	99.99998563
GOTERM_BP_FAT	GO:0044271~nitrogen compound biosynthetic process	5	2.040816327	0.661260914	ATP1B1, ADM, TH, AK5, DBH	188	325	13528	1.107037643	1	0.991777607	99.99999866
GOTERM_BP_FAT	GO:0009165~nucleotide biosynthetic process	3	1.224489796	0.731259702	ATP1B1, ADM, AK5	188	186	13528	1.160603981	1	0.996447224	99.99999997
GOTERM_BP_FAT	GO:0034404~nucleobase, nucleoside and nucleotide biosynthetic process	3	1.224489796	0.749803195	ATP1B1, ADM, AK5	188	193	13528	1.118509536	1	0.997172174	99.99999999
GOTERM_BP_FAT	GO:0034654~nucleobase, nucleoside, nucleotide and nucleic acid biosynthetic process	3	1.224489796	0.749803195	ATP1B1, ADM, AK5	188	193	13528	1.118509536	1	0.997172174	99.99999999
Annotation Cluster 102	Enrichment Score: 0.18183738008369307
Category	Term	Count	%	PValue	Genes	List Total	Pop Hits	Pop Total	Fold Enrichment	Bonferroni	Benjamini	FDR
GOTERM_BP_FAT	GO:0006323~DNA packaging	3	1.224489796	0.482869806	H1F0, HMGB2, TOP2A	188	117	13528	1.845062739	1	0.961944879	99.99840097
SP_PIR_KEYWORDS	DNA binding	5	2.040816327	0.609246363	H1F0, HMGB2, ISL1, ZNF33B, TOP2A	239	340	19235	1.18354664	1	0.961366484	99.99958983
GOTERM_BP_FAT	GO:0051276~chromosome organization	7	2.857142857	0.665880895	H1F0, EYA4, EYA1, HMGB2, MLL5, HSF4, TOP2A	188	485	13528	1.038561088	1	0.992158824	99.99999894
GOTERM_CC_FAT	GO:0005694~chromosome	4	1.632653061	0.95638098	H1F0, HMGB2, ID2, TOP2A	178	460	12782	0.624425989	1	0.999563485	100
Annotation Cluster 103	Enrichment Score: 0.18082518732201758
Category	Term	Count	%	PValue	Genes	List Total	Pop Hits	Pop Total	Fold Enrichment	Bonferroni	Benjamini	FDR
GOTERM_BP_FAT	GO:0030036~actin cytoskeleton organization	4	1.632653061	0.607718902	EPB41L1, BCL2, ELN, TMOD1	188	226	13528	1.273583129	1	0.98616439	99.99998436
GOTERM_BP_FAT	GO:0030029~actin filament-based process	4	1.632653061	0.651039381	EPB41L1, BCL2, ELN, TMOD1	188	241	13528	1.19431447	1	0.991096968	99.9999978
GOTERM_BP_FAT	GO:0007010~cytoskeleton organization	6	2.448979592	0.724793741	EPB41L1, TLN2, BCL2, ELN, SGCB, TMOD1	188	436	13528	0.990240094	1	0.996181246	99.99999996
Annotation Cluster 104	Enrichment Score: 0.13387045699179242
Category	Term	Count	%	PValue	Genes	List Total	Pop Hits	Pop Total	Fold Enrichment	Bonferroni	Benjamini	FDR
GOTERM_MF_FAT	GO:0043167~ion binding	62	25.30612245	0.40986561	KCNH1, SYT1, ZNF536, ATP1B1, SCN3B, GABRB1, GRIN3A, SLC26A10, GTF2IRD2B, DMPK, GATA2, ACVR1B, KCNQ5, MLL5, ANO6, DDAH1, PIM1, MBNL2, DLL1, NRXN1, LPCAT2, PCGF1, SLIT3, EYA4, MYRIP, EYA1, CPE, ZMIZ1, ZFPM1, DOC2B, ZNF33B, SPOCK3, TH, EGLN3, SPOCK1, CACNB3, MYT1, TRAIP, PCDHB10, CDH8, ZNF704, DGKB, SNRK, FAT4, SYN3, SLC4A8, RNF11, HEG1, CERK, ZNF804A, CACNA2D1, KLF13, SYT11, KLF11, PCDH10, SPARC, I…	182	4241	12983	1.042862584	1	0.949007209	99.93527701
GOTERM_MF_FAT	GO:0046872~metal ion binding	59	24.08163265	0.510129739	KCNH1, SYT1, ZNF536, ATP1B1, SCN3B, GRIN3A, GTF2IRD2B, DMPK, GATA2, ACVR1B, KCNQ5, MLL5, ANO6, DDAH1, PIM1, MBNL2, DLL1, NRXN1, LPCAT2, PCGF1, SLIT3, EYA4, MYRIP, EYA1, CPE, ZMIZ1, ZFPM1, DOC2B, ZNF33B, SPOCK3, TH, EGLN3, SPOCK1, CACNB3, MYT1, TRAIP, PCDHB10, CDH8, ZNF704, DGKB, SNRK, FAT4, SYN3, SLC4A8, RNF11, HEG1, CERK, ZNF804A, CACNA2D1, KLF13, SYT11, KLF11, PCDH10, SPARC, ISL1, DBH, B3GAT1, …	182	4140	12983	1.016612252	1	0.969191754	99.99515665
GOTERM_MF_FAT	GO:0043169~cation binding	59	24.08163265	0.544857594	KCNH1, SYT1, ZNF536, ATP1B1, SCN3B, GRIN3A, GTF2IRD2B, DMPK, GATA2, ACVR1B, KCNQ5, MLL5, ANO6, DDAH1, PIM1, MBNL2, DLL1, NRXN1, LPCAT2, PCGF1, SLIT3, EYA4, MYRIP, EYA1, CPE, ZMIZ1, ZFPM1, DOC2B, ZNF33B, SPOCK3, TH, EGLN3, SPOCK1, CACNB3, MYT1, TRAIP, PCDHB10, CDH8, ZNF704, DGKB, SNRK, FAT4, SYN3, SLC4A8, RNF11, HEG1, CERK, ZNF804A, CACNA2D1, KLF13, SYT11, KLF11, PCDH10, SPARC, ISL1, DBH, B3GAT1, …	182	4179	12983	1.007124845	1	0.974213619	99.99826001
SP_PIR_KEYWORDS	metal-binding	37	15.10204082	0.583305184	SYT1, ZNF536, TH, EGLN3, MYT1, TIMP2, TRAIP, DMPK, ACVR1B, GATA2, ZNF704, MLL5, DGKB, SNRK, RNF11, DDAH1, ZNF804A, CACNA2D1, KLF13, SYT11, KLF11, PIM1, MBNL2, NRXN1, ISL1, DBH, PCGF1, EYA4, B3GAT1, EYA1, MYRIP, CPE, SULF2, ZMIZ1, FBXO30, ZFPM1, ZNF33B	239	2972	19235	1.001952674	1	0.955345335	99.9990418
SP_PIR_KEYWORDS	zinc-finger	18	7.346938776	0.863408208	ZNF536, KLF13, KLF11, MBNL2, MYT1, TRAIP, PCGF1, GATA2, MLL5, ZNF704, MYRIP, DGKB, ZMIZ1, FBXO30, RNF11, ZFPM1, ZNF33B, ZNF804A	239	1718	19235	0.843225313	1	0.997665088	100
INTERPRO	IPR015880:Zinc finger, C2H2-like	8	3.265306122	0.911296048	ZNF536, ZNF704, KLF13, KLF11, ZFPM1, ZNF33B, GTF2IRD2B, ZNF804A	223	797	16659	0.749852305	1	0.999999963	100
SP_PIR_KEYWORDS	zinc	22	8.979591837	0.915892462	ZNF536, KLF13, KLF11, MBNL2, TIMP2, MYT1, ISL1, TRAIP, PCGF1, GATA2, MLL5, ZNF704, MYRIP, DGKB, CPE, ZMIZ1, FBXO30, RNF11, ZFPM1, ZNF33B, DDAH1, ZNF804A	239	2189	19235	0.808855995	1	0.999372481	100
SMART	SM00355:ZnF_C2H2	8	3.265306122	0.981498778	ZNF536, ZNF704, KLF13, KLF11, ZFPM1, ZNF33B, GTF2IRD2B, ZNF804A	151	797	9079	0.603521484	1	0.999999867	100
GOTERM_MF_FAT	GO:0046914~transition metal ion binding	29	11.83673469	0.983455899	ZNF536, TH, EGLN3, MYT1, TRAIP, GTF2IRD2B, ACVR1B, GATA2, MLL5, ZNF704, DGKB, RNF11, DDAH1, ZNF804A, KLF13, KLF11, PIM1, MBNL2, SPARC, DBH, ISL1, PCGF1, B3GAT1, MYRIP, CPE, ZMIZ1, FBXO30, ZFPM1, ZNF33B	182	2785	12983	0.742807821	1	0.99999965	100
GOTERM_MF_FAT	GO:0008270~zinc ion binding	22	8.979591837	0.991812701	ZNF536, KLF13, KLF11, MBNL2, MYT1, ISL1, TRAIP, GTF2IRD2B, PCGF1, GATA2, MLL5, ZNF704, MYRIP, DGKB, CPE, ZMIZ1, FBXO30, RNF11, ZFPM1, ZNF33B, DDAH1, ZNF804A	182	2311	12983	0.679088545	1	0.999999968	100
Annotation Cluster 105	Enrichment Score: 0.1229416706719663
Category	Term	Count	%	PValue	Genes	List Total	Pop Hits	Pop Total	Fold Enrichment	Bonferroni	Benjamini	FDR
GOTERM_BP_FAT	GO:0034613~cellular protein localization	7	2.857142857	0.504420703	EGFR, RANBP17, MYRIP, ID1, MGEA5, AKAP6, STX1B	188	411	13528	1.225552622	1	0.967164705	99.99921608
GOTERM_BP_FAT	GO:0070727~cellular macromolecule localization	7	2.857142857	0.511533772	EGFR, RANBP17, MYRIP, ID1, MGEA5, AKAP6, STX1B	188	414	13528	1.216671806	1	0.968415778	99.99938464
GOTERM_BP_FAT	GO:0006886~intracellular protein transport	5	2.040816327	0.763954784	RANBP17, MYRIP, MGEA5, AKAP6, STX1B	188	374	13528	0.961997952	1	0.997717926	100
GOTERM_BP_FAT	GO:0008104~protein localization	11	4.489795918	0.784754172	EGFR, RANBP17, MYRIP, ARHGAP33, TLN2, ID1, MGEA5, AKAP6, RAB6B, SNX30, STX1B	188	882	13528	0.897428475	1	0.998372344	100
GOTERM_BP_FAT	GO:0006605~protein targeting	3	1.224489796	0.801098267	RANBP17, MGEA5, AKAP6	188	215	13528	1.004057397	1	0.998788204	100
GOTERM_BP_FAT	GO:0046907~intracellular transport	8	3.265306122	0.809225237	CPT1B, RANBP17, MYRIP, BCL2, MGEA5, AKAP6, RAB6B, STX1B	188	657	13528	0.876194177	1	0.998962855	100
GOTERM_BP_FAT	GO:0015031~protein transport	8	3.265306122	0.908127651	RANBP17, MYRIP, ARHGAP33, MGEA5, AKAP6, RAB6B, SNX30, STX1B	188	762	13528	0.755458759	1	0.999941728	100
GOTERM_BP_FAT	GO:0045184~establishment of protein localization	8	3.265306122	0.91280001	RANBP17, MYRIP, ARHGAP33, MGEA5, AKAP6, RAB6B, SNX30, STX1B	188	769	13528	0.748582021	1	0.999950473	100
SP_PIR_KEYWORDS	protein transport	4	1.632653061	0.9414098	RANBP17, ARHGAP33, RAB6B, SNX30	239	485	19235	0.66376224	1	0.999766108	100
Annotation Cluster 106	Enrichment Score: 0.09512044504089832
Category	Term	Count	%	PValue	Genes	List Total	Pop Hits	Pop Total	Fold Enrichment	Bonferroni	Benjamini	FDR
GOTERM_BP_FAT	GO:0006874~cellular calcium ion homeostasis	3	1.224489796	0.722963882	ADM, BCL2, GNG3	188	183	13528	1.179630276	1	0.996128851	99.99999995
GOTERM_BP_FAT	GO:0055074~calcium ion homeostasis	3	1.224489796	0.736673045	ADM, BCL2, GNG3	188	188	13528	1.14825713	1	0.996592143	99.99999998
GOTERM_BP_FAT	GO:0006875~cellular metal ion homeostasis	3	1.224489796	0.757409746	ADM, BCL2, GNG3	188	196	13528	1.101389492	1	0.997479213	100
GOTERM_BP_FAT	GO:0055065~metal ion homeostasis	3	1.224489796	0.779046544	ADM, BCL2, GNG3	188	205	13528	1.053035807	1	0.998213926	100
GOTERM_BP_FAT	GO:0030005~cellular di-, tri-valent inorganic cation homeostasis	3	1.224489796	0.824979744	ADM, BCL2, GNG3	188	227	13528	0.950979473	1	0.999247054	100
GOTERM_BP_FAT	GO:0055066~di-, tri-valent inorganic cation homeostasis	3	1.224489796	0.846265963	ADM, BCL2, GNG3	188	239	13528	0.90323155	1	0.999550215	100
GOTERM_BP_FAT	GO:0030003~cellular cation homeostasis	3	1.224489796	0.869571537	ADM, BCL2, GNG3	188	254	13528	0.849891104	1	0.999761341	100
GOTERM_BP_FAT	GO:0055080~cation homeostasis	3	1.224489796	0.908856441	ADM, BCL2, GNG3	188	286	13528	0.754798393	1	0.999942172	100
Annotation Cluster 107	Enrichment Score: 0.07753876155105742
Category	Term	Count	%	PValue	Genes	List Total	Pop Hits	Pop Total	Fold Enrichment	Bonferroni	Benjamini	FDR
GOTERM_CC_FAT	GO:0044451~nucleoplasm part	8	3.265306122	0.65318445	MLL5, SMAD9, SMAD7, HAND2, ZMIZ1, SMAD6, SMAD1, LUC7L3	178	555	12782	1.035084523	1	0.957206516	99.99989116
GOTERM_CC_FAT	GO:0005654~nucleoplasm	11	4.489795918	0.787092634	HMGB2, CCND1, MLL5, SMAD9, SMAD7, HAND2, ZMIZ1, SMAD6, SMAD1, TOP2A, LUC7L3	178	882	12782	0.895576957	1	0.985669654	99.99999981
GOTERM_CC_FAT	GO:0005730~nucleolus	8	3.265306122	0.856454677	GATA2, KHDRBS3, HMGB2, MEIS2, TBX3, YPEL3, TOP2A, PCGF1	178	698	12782	0.823025659	1	0.994546204	100
GOTERM_CC_FAT	GO:0031981~nuclear lumen	17	6.93877551	0.864515638	HMGB2, KHDRBS3, SMAD9, TBX3, SMAD7, SMAD6, YPEL3, SMAD1, PCGF1, GATA2, MLL5, CCND1, MEIS2, HAND2, ZMIZ1, TOP2A, LUC7L3	178	1450	12782	0.841898489	1	0.995052654	100
GOTERM_CC_FAT	GO:0031974~membrane-enclosed lumen	22	8.979591837	0.869752482	TXNIP, HMGB2, KHDRBS3, SMAD9, TBX3, SMAD7, SMAD6, CLU, YPEL3, SPARC, SMAD1, DBH, PCGF1, GATA2, MLL5, CCND1, MEIS2, HAND2, ZMIZ1, TOP2A, LUC7L3, OLFM1	178	1856	12782	0.851184134	1	0.99472314	100
GOTERM_CC_FAT	GO:0043233~organelle lumen	21	8.571428571	0.894556279	HMGB2, KHDRBS3, SMAD9, TBX3, SMAD7, SMAD6, CLU, YPEL3, SPARC, SMAD1, DBH, PCGF1, GATA2, MLL5, CCND1, MEIS2, HAND2, ZMIZ1, TOP2A, LUC7L3, OLFM1	178	1820	12782	0.828565255	1	0.99674742	100
GOTERM_CC_FAT	GO:0070013~intracellular organelle lumen	18	7.346938776	0.967578925	HMGB2, KHDRBS3, SMAD9, TBX3, SMAD7, SMAD6, YPEL3, SMAD1, PCGF1, GATA2, MLL5, CCND1, MEIS2, HAND2, ZMIZ1, TOP2A, LUC7L3, OLFM1	178	1779	12782	0.726566497	1	0.999752334	100
Annotation Cluster 108	Enrichment Score: 0.06662073254283526
Category	Term	Count	%	PValue	Genes	List Total	Pop Hits	Pop Total	Fold Enrichment	Bonferroni	Benjamini	FDR
UP_SEQ_FEATURE	zinc finger region:RING-type	3	1.224489796	0.73912593	RNF11, TRAIP, PCGF1	239	210	19113	1.142438733	1	0.999999311	99.99999989
INTERPRO	IPR018957:Zinc finger, C3HC4 RING-type	3	1.224489796	0.810524363	RNF11, TRAIP, PCGF1	223	228	16659	0.98294784	1	0.999995422	100
INTERPRO	IPR017907:Zinc finger, RING-type, conserved site	3	1.224489796	0.890306812	RNF11, TRAIP, PCGF1	223	280	16659	0.800400384	1	0.999999896	100
INTERPRO	IPR001841:Zinc finger, RING-type	3	1.224489796	0.907760283	RNF11, TRAIP, PCGF1	223	296	16659	0.757135499	1	0.999999962	100
SMART	SM00184:RING	3	1.224489796	0.959181849	RNF11, TRAIP, PCGF1	151	296	9079	0.60938339	1	0.999997963	100
Annotation Cluster 109	Enrichment Score: 0.040457134550222894
Category	Term	Count	%	PValue	Genes	List Total	Pop Hits	Pop Total	Fold Enrichment	Bonferroni	Benjamini	FDR
SP_PIR_KEYWORDS	repressor	6	2.448979592	0.627782769	TBX3, KLF13, KLF11, ZFPM1, HSF4, PCGF1	239	435	19235	1.110085125	1	0.965941155	99.99978405
UP_SEQ_FEATURE	zinc finger region:C2H2-type 1	5	2.040816327	0.908771747	ZNF536, KLF13, KLF11, ZFPM1, ZNF33B	239	542	19113	0.737737189	1	1	100
INTERPRO	IPR015880:Zinc finger, C2H2-like	8	3.265306122	0.911296048	ZNF536, ZNF704, KLF13, KLF11, ZFPM1, ZNF33B, GTF2IRD2B, ZNF804A	223	797	16659	0.749852305	1	0.999999963	100
UP_SEQ_FEATURE	zinc finger region:C2H2-type 2	5	2.040816327	0.947297784	ZNF536, KLF13, KLF11, ZFPM1, ZNF33B	239	608	19113	0.657653876	1	1	100
INTERPRO	IPR007087:Zinc finger, C2H2-type	7	2.857142857	0.952967441	ZNF536, ZNF704, KLF13, KLF11, ZFPM1, ZNF33B, ZNF804A	223	784	16659	0.66700032	1	0.999999999	100
UP_SEQ_FEATURE	zinc finger region:C2H2-type 3	5	2.040816327	0.953266023	ZNF536, KLF13, KLF11, ZFPM1, ZNF33B	239	622	19113	0.642851377	1	1	100
SMART	SM00355:ZnF_C2H2	8	3.265306122	0.981498778	ZNF536, ZNF704, KLF13, KLF11, ZFPM1, ZNF33B, GTF2IRD2B, ZNF804A	151	797	9079	0.603521484	1	0.999999867	100
INTERPRO	IPR013087:Zinc finger, C2H2-type/integrase, DNA-binding	4	1.632653061	0.990257198	ZNF536, KLF13, KLF11, ZNF33B	223	621	16659	0.481185416	1	1	100
UP_SEQ_FEATURE	zinc finger region:C2H2-type 4	3	1.224489796	0.994364532	ZNF536, ZFPM1, ZNF33B	239	575	19113	0.417238494	1	1	100
Annotation Cluster 110	Enrichment Score: 0.013052966592342383
Category	Term	Count	%	PValue	Genes	List Total	Pop Hits	Pop Total	Fold Enrichment	Bonferroni	Benjamini	FDR
GOTERM_MF_FAT	GO:0005525~GTP binding	3	1.224489796	0.967948568	RANBP17, SEPT3, RAB6B	182	372	12983	0.575283587	1	0.999997295	100
GOTERM_MF_FAT	GO:0019001~guanyl nucleotide binding	3	1.224489796	0.971615444	RANBP17, SEPT3, RAB6B	182	382	12983	0.560223808	1	0.999998053	100
GOTERM_MF_FAT	GO:0032561~guanyl ribonucleotide binding	3	1.224489796	0.971615444	RANBP17, SEPT3, RAB6B	182	382	12983	0.560223808	1	0.999998053	100
Annotation Cluster 111	Enrichment Score: 0.001383270006192947
Category	Term	Count	%	PValue	Genes	List Total	Pop Hits	Pop Total	Fold Enrichment	Bonferroni	Benjamini	FDR
SP_PIR_KEYWORDS	ubl conjugation pathway	3	1.224489796	0.987737267	MAP1LC3A, FBXO30, RNF11	239	509	19235	0.474348752	1	0.999995514	100
GOTERM_BP_FAT	GO:0009057~macromolecule catabolic process	5	2.040816327	0.99539677	MAP1LC3A, MGEA5, FBXO30, RNF11, PYGB	188	781	13528	0.460675076	1	0.999999999	100
GOTERM_BP_FAT	GO:0019941~modification-dependent protein catabolic process	3	1.224489796	0.997325063	MAP1LC3A, FBXO30, RNF11	188	574	13528	0.376084217	1	1	100
GOTERM_BP_FAT	GO:0043632~modification-dependent macromolecule catabolic process	3	1.224489796	0.997325063	MAP1LC3A, FBXO30, RNF11	188	574	13528	0.376084217	1	1	100
GOTERM_BP_FAT	GO:0051603~proteolysis involved in cellular protein catabolic process	3	1.224489796	0.998090182	MAP1LC3A, FBXO30, RNF11	188	600	13528	0.359787234	1	1	100
GOTERM_BP_FAT	GO:0044257~cellular protein catabolic process	3	1.224489796	0.998163273	MAP1LC3A, FBXO30, RNF11	188	603	13528	0.357997248	1	1	100
GOTERM_BP_FAT	GO:0030163~protein catabolic process	3	1.224489796	0.998566453	MAP1LC3A, FBXO30, RNF11	188	622	13528	0.347061641	1	1	100
GOTERM_BP_FAT	GO:0006508~proteolysis	6	2.448979592	0.99919551	CPE, MAP1LC3A, CLU, FBXO30, RNF11, CTSB	188	1054	13528	0.409624934	1	1	100
GOTERM_BP_FAT	GO:0044265~cellular macromolecule catabolic process	3	1.224489796	0.999633085	MAP1LC3A, FBXO30, RNF11	188	725	13528	0.297754952	1	1	100
