# Supplementary material for: Neuroblastoma patient-derived xenograft cells cultured in stem-cell promoting medium retain tumorigenic and metastatic capacities but differentiate in serum
Source: Sci Rep. 2017 Aug 31;7:10274. doi: 10.1038/s41598-017-09662-8 (PMC5579187; doi:10.1038/s41598-017-09662-8)
Supplement: Supplementary file 3 — Supplemetary file S2 [file 41598_2017_9662_MOESM3_ESM.xls]

## Sheet: Sheet1
Supplemental file S2: Significant Gene Set Enrichment analysis based on differential expression between SC medium and 10% serum culturing conditions. Genes were ranked from high in SC medium to high in 10% serum. Significance was defined as FWER p-valuel < 0.05
NAME	SIZE	ES	NES	NOM p-val	FDR q-val	FWER p-val	RANK AT MAX	LEADING EDGE
SCHUHMACHER_MYC_TARGETS_UP	78	0.7142373	2.479001	0.0	0.0	0.0	3690	tags=88%	list=23%	signal=115%
SCHLOSSER_MYC_TARGETS_AND_SERUM_RESPONSE_DN	46	0.71391624	2.3654451	0.0	0.0	0.0	2366	tags=74%	list=15%	signal=87%
REACTOME_RESPIRATORY_ELECTRON_TRANSPORT_ATP_SYNTHESIS_BY_CHEMIOSMOTIC_COUPLING_AND_HEAT_PRODUCTION_BY_UNCOUPLING_PROTEINS_	81	0.6652971	2.3303125	0.0	0.0	0.0	3500	tags=79%	list=22%	signal=101%
YAO_TEMPORAL_RESPONSE_TO_PROGESTERONE_CLUSTER_14	135	0.64030117	2.3048065	0.0	0.0	0.0	3226	tags=70%	list=20%	signal=87%
REACTOME_TCA_CYCLE_AND_RESPIRATORY_ELECTRON_TRANSPORT	115	0.6438172	2.3027496	0.0	0.0	0.0	3500	tags=76%	list=22%	signal=97%
SCHLOSSER_MYC_TARGETS_AND_SERUM_RESPONSE_UP	46	0.6908651	2.2984724	0.0	0.0	0.0	3900	tags=83%	list=25%	signal=109%
REACTOME_RESPIRATORY_ELECTRON_TRANSPORT	65	0.6715724	2.2890015	0.0	0.0	0.0	3500	tags=80%	list=22%	signal=102%
REACTOME_CHOLESTEROL_BIOSYNTHESIS	22	0.76166797	2.2845352	0.0	0.0	0.0	1632	tags=82%	list=10%	signal=91%
PENG_RAPAMYCIN_RESPONSE_DN	235	0.6174347	2.2837598	0.0	0.0	0.0	3648	tags=69%	list=23%	signal=89%
WELCSH_BRCA1_TARGETS_DN	136	0.6339626	2.2786186	0.0	0.0	0.0	4066	tags=68%	list=26%	signal=91%
SHAFFER_IRF4_TARGETS_IN_ACTIVATED_B_LYMPHOCYTE	74	0.654019	2.2692168	0.0	0.0	0.0	2473	tags=61%	list=16%	signal=72%
PENG_GLUTAMINE_DEPRIVATION_DN	319	0.59819436	2.2570412	0.0	0.0	0.0	3895	tags=66%	list=25%	signal=86%
BURTON_ADIPOGENESIS_4	40	0.6866969	2.2264712	0.0	0.0	0.0	3510	tags=70%	list=22%	signal=90%
HORTON_SREBF_TARGETS	25	0.72310835	2.2149	0.0	0.0	0.0	2446	tags=84%	list=16%	signal=99%
BILANGES_RAPAMYCIN_SENSITIVE_VIA_TSC1_AND_TSC2	71	0.63783437	2.207511	0.0	0.0	0.0	2712	tags=61%	list=17%	signal=73%
SCHMIDT_POR_TARGETS_IN_LIMB_BUD_UP	26	0.7211091	2.206669	0.0	0.0	0.0	1957	tags=73%	list=12%	signal=83%
REACTOME_PURINE_RIBONUCLEOSIDE_MONOPHOSPHATE_BIOSYNTHESIS	11	0.8351648	2.1892312	0.0	1.1819715E-4	0.002	1900	tags=91%	list=12%	signal=103%
REACTOME_CITRIC_ACID_CYCLE_TCA_CYCLE	19	0.74236906	2.1708434	0.0	1.1163064E-4	0.002	3425	tags=95%	list=22%	signal=121%
IRITANI_MAD1_TARGETS_DN	46	0.6606302	2.1695924	0.0	1.05755345E-4	0.002	1797	tags=57%	list=11%	signal=64%
REACTOME_CYTOSOLIC_TRNA_AMINOACYLATION	24	0.7187885	2.1694467	0.0	1.0046757E-4	0.002	1486	tags=75%	list=9%	signal=83%
ACOSTA_PROLIFERATION_INDEPENDENT_MYC_TARGETS_UP	78	0.62510115	2.1681368	0.0	9.568341E-5	0.002	4697	tags=82%	list=30%	signal=116%
CAIRO_HEPATOBLASTOMA_CLASSES_UP	586	0.5644921	2.1676245	0.0	9.1334165E-5	0.002	4229	tags=58%	list=27%	signal=77%
MOOTHA_VOXPHOS	86	0.6141468	2.1612344	0.0	1.3101548E-4	0.003	3500	tags=71%	list=22%	signal=91%
KEGG_OXIDATIVE_PHOSPHORYLATION	107	0.6054798	2.1606262	0.0	1.255565E-4	0.003	3757	tags=69%	list=24%	signal=90%
SCHLOSSER_MYC_TARGETS_REPRESSED_BY_SERUM	155	0.59468985	2.156932	0.0	1.6051652E-4	0.004	4918	tags=75%	list=31%	signal=108%
RAHMAN_TP53_TARGETS_PHOSPHORYLATED	20	0.72716886	2.156377	0.0	1.5434281E-4	0.004	2784	tags=80%	list=18%	signal=97%
KEGG_PARKINSONS_DISEASE	107	0.60716295	2.1550367	0.0	1.4862641E-4	0.004	4098	tags=70%	list=26%	signal=94%
DANG_MYC_TARGETS_UP	136	0.5989676	2.1520548	0.0	1.4331832E-4	0.004	3781	tags=63%	list=24%	signal=82%
KEGG_CITRATE_CYCLE_TCA_CYCLE	29	0.69110537	2.1492813	0.0	1.383763E-4	0.004	3425	tags=83%	list=22%	signal=106%
COLLER_MYC_TARGETS_UP	24	0.70534694	2.1435044	0.0	1.672604E-4	0.005	3690	tags=88%	list=23%	signal=114%
PENG_LEUCINE_DEPRIVATION_DN	180	0.5866874	2.141596	0.0	1.941946E-4	0.006	4111	tags=66%	list=26%	signal=88%
YAO_TEMPORAL_RESPONSE_TO_PROGESTERONE_CLUSTER_11	93	0.60557294	2.1400537	0.0	1.8812601E-4	0.006	3676	tags=66%	list=23%	signal=85%
REACTOME_TRNA_AMINOACYLATION	42	0.65248424	2.1395857	0.0	1.8242522E-4	0.006	3658	tags=76%	list=23%	signal=99%
MARCHINI_TRABECTEDIN_RESISTANCE_DN	45	0.6433939	2.1384907	0.0	1.7705977E-4	0.006	1289	tags=49%	list=8%	signal=53%
FU_INTERACT_WITH_ALKBH8	13	0.7734995	2.1304414	0.0	1.7200093E-4	0.006	2593	tags=92%	list=16%	signal=110%
BURTON_ADIPOGENESIS_5	112	0.5896766	2.1240263	0.0	1.9505023E-4	0.007	2954	tags=61%	list=19%	signal=74%
RHODES_CANCER_META_SIGNATURE	60	0.6240941	2.1219587	0.0	2.168837E-4	0.008	3450	tags=63%	list=22%	signal=81%
REACTOME_METABOLISM_OF_NON_CODING_RNA	48	0.6325599	2.1188767	0.0	2.3758566E-4	0.009	3824	tags=73%	list=24%	signal=96%
WONG_EMBRYONIC_STEM_CELL_CORE	327	0.5623829	2.118308	0.0	2.3149372E-4	0.009	4104	tags=59%	list=26%	signal=78%
XU_RESPONSE_TO_TRETINOIN_AND_NSC682994_DN	15	0.7603379	2.1127322	0.0	2.5080648E-4	0.01	2964	tags=87%	list=19%	signal=107%
PRAMOONJAGO_SOX4_TARGETS_DN	49	0.63553977	2.1098368	0.0	2.4468926E-4	0.01	3620	tags=63%	list=23%	signal=82%
WONG_MITOCHONDRIA_GENE_MODULE	212	0.5691941	2.1042736	0.0	2.3886334E-4	0.01	4512	tags=69%	list=29%	signal=95%
WENG_POR_TARGETS_GLOBAL_UP	15	0.74243414	2.1040468	0.0	2.3330838E-4	0.01	511	tags=60%	list=3%	signal=62%
KRIGE_RESPONSE_TO_TOSEDOSTAT_24HR_DN	926	0.5423682	2.097276	0.0	2.5086998E-4	0.011	4683	tags=64%	list=30%	signal=86%
MANALO_HYPOXIA_DN	278	0.56004393	2.0926056	0.0	2.6751732E-4	0.012	5112	tags=66%	list=32%	signal=96%
SHIPP_DLBCL_VS_FOLLICULAR_LYMPHOMA_UP	40	0.6456212	2.0914097	0.0	2.6170173E-4	0.012	3425	tags=65%	list=22%	signal=83%
KARLSSON_TGFB1_TARGETS_UP	120	0.5802531	2.086683	0.0	2.9898115E-4	0.014	3532	tags=65%	list=22%	signal=83%
PODAR_RESPONSE_TO_ADAPHOSTIN_DN	16	0.7322606	2.0810468	0.0	3.1365053E-4	0.015	511	tags=63%	list=3%	signal=65%
REACTOME_ACTIVATION_OF_THE_MRNA_UPON_BINDING_OF_THE_CAP_BINDING_COMPLEX_AND_EIFS_AND_SUBSEQUENT_BINDING_TO_43S	54	0.6170385	2.065566	0.0	4.301297E-4	0.021	3855	tags=65%	list=24%	signal=85%
BOYAULT_LIVER_CANCER_SUBCLASS_G3_UP	182	0.5588682	2.0489779	0.0	5.819586E-4	0.029	4670	tags=60%	list=30%	signal=85%
REACTOME_MITOCHONDRIAL_PROTEIN_IMPORT	48	0.6185419	2.0479088	0.0	5.705477E-4	0.029	2754	tags=69%	list=17%	signal=83%
TARTE_PLASMA_CELL_VS_PLASMABLAST_DN	284	0.54469734	2.043286	0.0	6.561666E-4	0.034	4312	tags=58%	list=27%	signal=79%
KRIGE_AMINO_ACID_DEPRIVATION	27	0.6646447	2.038779	0.0	7.952078E-4	0.042	3191	tags=70%	list=20%	signal=88%
WEI_MYCN_TARGETS_WITH_E_BOX	724	0.5270957	2.0334952	0.0	8.546503E-4	0.046	4532	tags=60%	list=29%	signal=81%
MENSSEN_MYC_TARGETS	52	0.60314935	2.0333984	0.0	8.391112E-4	0.046	3571	tags=69%	list=23%	signal=89%
